# Supplementary material for: Metabolomics dataset of underutilized Indonesian fruits; rambai (Baccaurea motleyana), nangkadak (Artocarpus nangkadak), rambutan (Nephelium lappaceum) and Sidempuan salak (Salacca sumatrana) using GCMS and LCMS
Source: Data Brief. 2019 Mar 6;23:103706. doi: 10.1016/j.dib.2019.103706 (PMC6660448; doi:10.1016/j.dib.2019.103706)
Supplement: Supplementary file 2 — Multimedia component 1 [file mmc2.xlsx]

## Sheet: LC-MS.MS
RT : Retention Time
Species	Baccaurea motleyana Müll.Arg.				Salacca sumatrana Becc.						Artocarpus nangkadak
Variety	White Flesh Aril		Red Flesh Aril		White Aril		Redish Aril		Red aril		Super Orange		Jumbo		Bola
Characteristics	RT	Mass (m/z)	RT	Mass (m/z)	RT	Mass (m/z)	RT	Mass (m/z)	RT	Mass (m/z)	RT	Mass (m/z)	RT	Mass (m/z)	RT	Mass (m/z)
	2.0438	182	1.8735	444	1.618	664	1.7032	574	13.0303	849	19.7585	1123	19.7585	1122	1.5329	66
	2.0438	280	1.8735	533	1.618	716	1.7032	612	13.0303	850	19.7585	1132	19.7585	1131	1.5329	525
	2.0438	296	1.8735	543	1.618	717	1.7032	613	13.0303	864	19.7585	1169	19.7585	1154	1.5329	543
	2.0438	309	1.8735	677	1.618	718	1.7032	1084	13.0303	1010	19.7585	1170	19.7585	1155	1.5329	707
	2.0438	318	1.8735	694	1.618	719	1.7032	1112	16.0112	651	21.7174	873	19.7585	1156	21.7174	829
	2.0438	322	1.8735	753	1.618	890	1.7032	1184	16.0112	794	21.7174	901	21.7174	868	21.7174	836
	2.0438	323	1.8735	854	1.618	892	2.129	495	16.0112	891	21.7174	913	21.7174	919	21.7174	912
	2.0438	354	1.8735	855	1.618	926	2.129	496	16.0112	892	21.7174	933	21.7174	956	21.7174	917
	2.0438	386	1.8735	857	1.618	942	2.129	639	17.7997	989	21.7174	956	21.7174	1005	21.7174	956
	2.0438	392	1.8735	897	1.618	944	2.129	979	17.7997	1069	21.7174	957	21.7174	1137	21.7174	957
	2.0438	421	1.8735	898	1.618	1100	13.0303	547	17.7997	1097	21.7174	1066	21.7174	1138	21.7174	1060
	2.0438	424	1.8735	899	1.618	1116	13.0303	847	17.7997	1111	21.9729	1000	22.2283	1062	21.7174	1200
	2.0438	428	2.0438	330	1.618	1118	13.0303	848	17.7997	1112	21.9729	1001	22.2283	1089	21.9729	1001
	2.0438	429	2.0438	355	1.618	1120	13.0303	849	17.7997	1139	21.9729	1022	22.2283	1095	21.9729	1021
	2.0438	443	2.0438	402	1.618	1187	13.0303	1010	17.7997	1140	21.9729	1033	22.2283	1137	21.9729	1022
	2.0438	444	2.0438	448	2.2142	354	18.5662	575	17.7997	1141	21.9729	1044	22.2283	1138	21.9729	1044
	2.0438	448	2.0438	472	2.2142	422	18.5662	679	18.5662	679	21.9729	1088			21.9729	1045
	2.0438	450	2.0438	480	2.2142	595	18.5662	928	18.5662	907	21.9729	1089			21.9729	1047
	2.0438	458	2.0438	498	2.2142	596	18.5662	929	18.5662	929	21.9729	1109			21.9729	1049
	2.0438	459	2.0438	521	2.2142	638	18.5662	930	18.5662	943	21.9729	1110			21.9729	1050
	2.0438	460	2.0438	555	2.2142	639	21.2915	736	18.5662	999	21.9729	1132			21.9729	1058
	2.0438	479	2.0438	575	2.2142	654	21.2915	741	18.5662	1139	21.9729	1153			21.9729	1067
	2.0438	507	2.0438	590	2.2142	745	21.2915	754	19.6733	947	21.9729	1154			21.9729	1088
	2.0438	523	2.0438	592	2.2142	817	21.2915	781	19.6733	1131	22.3987	989			21.9729	1089
	2.0438	533	2.0438	597	2.2142	864	21.2915	786	19.6733	1132	22.3987	1110			21.9729	1109
	2.0438	539	2.0438	608	2.2142	905	21.2915	873	19.6733	1153	22.3987	1133			21.9729	1138
	2.0438	545	2.0438	611	2.2142	965	21.2915	1036	19.6733	1155	22.3987	1176			21.9729	1153
	2.0438	550	2.0438	614	2.2142	979	21.9729	738	21.4618	741	22.3987	1177			22.3135	1109
	2.0438	556	2.0438	615	2.2142	1125	21.9729	739	21.4618	742	22.3987	1197			22.3135	1154
	2.0438	559	2.0438	616	12.9452	843	21.9729	786	21.4618	754					22.3135	1177
	2.0438	580	2.0438	639	12.9452	847	21.9729	797	21.4618	785					22.3135	1198
	2.0438	581	2.0438	642	12.9452	848	21.9729	798	21.4618	798					22.3135	1199
	2.0438	591	2.0438	653	12.9452	849	21.9729	824	21.4618	831
	2.0438	593	2.0438	654	15.926	625	21.9729	829	21.4618	977
	2.0438	595	2.0438	658	15.926	647	21.9729	830	21.4618	1024
	2.0438	597	2.0438	663	15.926	699	21.9729	831	21.7174	761
	2.0438	608	2.0438	669	15.926	771	21.9729	842	21.7174	829
	2.0438	609	2.0438	681	15.926	793	21.9729	868	21.7174	842
	2.0438	613	2.0438	693	15.926	809	21.9729	869	21.7174	868
	2.0438	622	2.0438	695	18.481	761	21.9729	874	21.7174	869
	2.0438	631	2.0438	767	18.481	930	21.9729	912	21.7174	874
	2.0438	636	2.0438	816	18.481	1133	21.9729	913	21.7174	875
	2.0438	637	2.0438	822	18.481	1175	21.9729	918	21.7174	886
	2.0438	639	2.0438	861	18.481	1191	21.9729	919	21.7174	913
	2.0438	641	2.129	326	20.3547	1128	21.9729	933	21.7174	919
	2.0438	643	2.129	458	20.3547	1129	21.9729	956	21.7174	978
	2.0438	648	2.129	593	20.3547	1133	21.9729	957	21.7174	1000
	2.0438	649	2.129	610	20.3547	1135	21.9729	961	21.7174	1008
	2.0438	663	2.129	652	21.2915	742	21.9729	1000	21.7174	1035
	2.0438	674	2.129	679	21.2915	787	21.9729	1002	21.9729	912
	2.0438	676	2.129	680	21.2915	797	21.9729	1021	21.9729	996
	2.0438	679	2.129	690	21.2915	917	21.9729	1044	21.9729	1002
	2.0438	681	21.547	836	21.2915	919	21.9729	1045	21.9729	1007
	2.0438	687	21.547	868	21.2915	1006	21.9729	1065	21.9729	1017
	2.0438	692	21.547	1000	21.2915	1036	21.9729	1094	21.9729	1019
	2.0438	693	21.547	1006	21.6322	754	22.058	1018	21.9729	1044
	2.0438	706	22.3135	847	21.6322	825	22.058	1051	21.9729	1045
	2.0438	708	22.3135	874	21.6322	836	22.058	1061	21.9729	1049
	2.0438	726	22.3135	1017	21.6322	885	22.058	1062	21.9729	1061
	2.0438	727	22.3135	1049	21.6322	910	22.058	1088	21.9729	1062
	2.0438	728	22.3135	1050	21.6322	913	22.058	1089	21.9729	1088
	2.0438	729	22.3135	1051	21.6322	917	22.058	1093	21.9729	1137
	2.0438	730	22.3135	1061	21.6322	918	22.058	1094	21.9729	1138
	2.0438	737	22.3135	1062	21.6322	956	22.058	1095
	2.0438	738	22.3135	1088	21.6322	957	22.058	1105
	2.0438	745	22.3135	1089	21.6322	1000	22.058	1133
	2.0438	751	22.3135	1093	21.6322	1002	22.058	1138
	2.0438	756	22.3135	1105	21.6322	1017	22.058	1181
	2.0438	767	22.3135	1137	21.6322	1044	22.058	1182
	2.0438	768	22.3135	1138	21.6322	1049
	2.0438	769	22.3135	1139	21.6322	1051
	2.0438	771	22.3135	1149	21.6322	1062
	2.0438	772	22.3135	1172	21.6322	1089
	2.0438	773	22.3135	1173	21.6322	1094
	2.0438	774	22.3135	1174	22.1432	1000
	2.0438	775	22.3135	1176	22.1432	1045
	2.0438	790	22.3135	1177	22.1432	1088
	2.0438	796	22.3135	1181	22.1432	1089
	2.0438	808	22.3135	1182	22.1432	1090
	2.0438	809	22.3135	1191	22.1432	1094
	2.0438	812			22.1432	1095
	2.0438	817			22.1432	1097
	2.0438	818			22.1432	1132
	2.0438	819			22.3987	1017
	2.0438	824			22.3987	1105
	2.0438	826			22.3987	1132
	2.0438	836			22.3987	1133
	2.0438	837			22.3987	1137
	2.0438	838			22.3987	1139
	2.0438	852			22.3987	1149
	2.0438	855			22.3987	1181
	2.0438	856			22.3987	1183
	2.0438	860
	2.0438	862
	2.0438	868
	2.0438	869
	2.0438	878
	2.0438	884
	2.0438	889
	2.0438	891
	2.0438	905
	2.0438	914
	2.0438	923
	2.0438	945
	2.0438	949
	2.0438	1040
	2.0438	1142
	2.129	297
	2.129	407
	2.129	549
	2.129	592
	2.129	594
	2.129	614
	2.129	619
	2.129	624
	2.129	680
	2.129	711
	2.129	712
	2.129	757
	2.129	789
	18.5662	567
	18.5662	641
	18.5662	733
	18.5662	1129
	18.5662	1135
	18.5662	1177
	18.5662	1178
	18.9069	734
	18.9069	929
	18.9069	930
	18.9069	1072
	18.9069	1134
	18.9069	1136
	18.9069	1172
	19.7585	949
	19.7585	1086
	19.7585	1092
	19.7585	1095
	19.7585	1153
	19.7585	1154
	19.7585	1155
	19.7585	1170
	20.0992	614
	20.0992	656
	20.0992	935
	20.0992	937
	20.0992	993
	20.0992	994
	20.0992	1066
	20.0992	1087
	20.0992	1091
	20.0992	1094
	20.0992	1179
	20.0992	1196
	21.1212	728
	21.1212	737
	21.1212	825
	21.1212	874
	21.1212	880
	21.1212	950
	21.1212	1049
	21.1212	1050
	21.1212	1051
	21.1212	1074
	21.1212	1079
	21.1212	1138
	21.1212	1139
	21.1212	1140
	21.1212	1141
	21.1212	1174
	21.1212	1179
	21.1212	1183
	21.2064	961
	21.2064	1139
	21.2064	1184
	21.2064	1200
	21.2915	786
	21.2915	808
	21.2915	813
	21.2915	1001
	21.6322	780
	21.6322	829
	21.6322	830
	21.6322	852
	21.6322	868
	21.6322	873
	21.6322	880
	21.6322	885
	21.6322	913
	21.6322	914
	21.6322	917
	21.6322	935
	21.6322	947
	21.6322	973
	21.6322	990
	21.6322	1035
	21.6322	1088
	21.6322	1094
	21.6322	1133
	21.6322	1136
	21.6322	1149
	21.6322	1176
	21.8877	885
	21.8877	968
	21.8877	1001
	21.8877	1005
	21.8877	1006
	21.8877	1017
	21.8877	1131
	21.8877	1150
	21.8877	1182
	22.058	728
	22.058	825
	22.058	1017
	22.058	1044
	22.058	1045
	22.058	1050
	22.058	1051
	22.058	1088
	22.058	1089
	22.058	1090
	22.058	1094
	22.058	1095
	22.058	1149
	22.058	1181
	22.1432	764
	22.1432	813
	22.1432	847
	22.1432	857
	22.1432	947
	22.1432	1049
	22.1432	1061
	22.1432	1091
	22.1432	1094
	22.1432	1095
	22.1432	1129
	22.1432	1138
	22.1432	1139
	22.1432	1172
	22.1432	1181
	22.1432	1200
	22.8245	901
	22.8245	1131
	22.8245	1171
	22.8245	1181
	22.8245	1183

## Sheet: GC-MS
RT : Retention Time
Species	Baccaurea motleyana Müll.Arg.				Salacca sumatrana Becc.						Artocarpus nangkadak
Variety	White Flesh Aril		Red Flesh Aril		White Aril		Redish Aril		Red aril		Super Orange		Jumbo		Bola
Characteristics	RT	Mass (m/z)	RT	Mass (m/z)	RT	Mass (m/z)	RT	Mass (m/z)	RT	Mass (m/z)	RT	Mass (m/z)	RT	Mass (m/z)	RT	Mass (m/z)
	2.9583	41	2.9488	41	7.6488	41	2.906	41	2.9727	41	2.9535	41	2.9105	41	3.5583	43
	2.9583	42	2.9488	42	7.6488	43	2.906	42	2.9727	42	2.9535	42	2.9105	43	3.5583	57
	2.9583	43	2.9488	43	7.6488	70	2.906	43	2.9727	43	2.9535	43	2.9105	56	3.5583	85
	2.9583	56	2.9488	56	7.6488	97	2.906	56	2.9727	56	2.9535	55	2.9105	57	3.5583	88
	2.9583	57	2.9488	57	7.6488	112	2.906	57	2.9727	57	2.9535	56	2.9105	71	3.5583	100
	2.9583	58	2.9488	58	11.4489	42	2.906	58	2.9727	58	2.9535	57	2.9105	100	8.9012	55
	2.9583	70	2.9488	71	11.4489	43	2.906	71	2.9727	71	2.9535	61	3.0201	40	8.9012	57
	2.9583	71	2.9488	100	11.4489	45	2.906	100	2.9727	100	2.9535	71	3.0201	41	8.9012	58
	2.9583	100	3.0584	40	11.4489	74	3.006	41	2.9727	101	2.9535	73	3.0201	42	8.9012	86
	2.9583	101	3.0584	41	16.6632	41	3.006	42	3.0822	40	2.9535	74	3.0201	43	9.3679	42
	3.0726	40	3.0584	42	16.6632	43	3.006	43	3.0822	41	2.9535	86	3.0201	55	9.3679	43
	3.0726	41	3.0584	43	16.6632	44	3.006	55	3.0822	42	3.0345	41	3.0201	56	9.3679	45
	3.0726	42	3.0584	44	16.6632	45	3.006	56	3.0822	43	3.0345	43	3.0201	57	9.3679	73
	3.0726	43	3.0584	45	16.6632	46	3.006	57	3.0822	44	3.0345	56	3.0201	61	9.3679	88
	3.0726	44	3.0584	55	16.6632	47	3.006	58	3.0822	45	3.0345	57	3.0201	71	9.9203	40
	3.0726	45	3.0584	56	16.6632	60	3.006	61	3.0822	53	3.0345	72	3.0201	73	9.9203	41
	3.0726	53	3.0584	57	16.6632	61	3.006	71	3.0822	55	3.0345	100	3.0201	74	9.9203	42
	3.0726	55	3.0584	59	16.6632	62	3.006	73	3.0822	56	3.6154	43	3.0201	86	9.9203	43
	3.0726	56	3.0584	61	16.7299	41	3.006	74	3.0822	57	3.6154	56	3.101	41	9.9203	44
	3.0726	57	3.0584	71	16.7299	42	3.006	86	3.0822	58	3.6154	61	3.101	43	9.9203	45
	3.0726	58	3.0584	73	16.7299	43	3.1012	41	3.0822	59	3.6154	73	3.101	56	9.9203	53
	3.0726	59	3.0584	74	16.7299	45	3.1012	43	3.0822	61	3.6774	79	3.101	57	9.9203	55
	3.0726	61	3.0584	86	16.7966	40	3.1012	56	3.0822	71	3.6774	91	3.101	72	9.9203	56
	3.0726	71	3.1441	41	16.7966	41	3.1012	57	3.0822	72	3.6774	93	3.101	85	9.9203	57
	3.0726	72	3.1441	42	16.7966	42	3.1012	72	3.0822	73	3.6774	107	3.101	100	9.9203	58
	3.0726	73	3.1441	43	16.7966	48	3.1012	100	3.0822	74	3.6774	121	3.3344	42	9.9203	73
	3.0726	74	3.1441	56	16.7966	49	3.2965	63	3.0822	75	3.6774	136	3.3344	59	9.9203	74
	3.0726	75	3.1441	57	16.7966	50	3.2965	65	3.0822	86	4.5726	41	3.3344	91	9.9203	75
	3.0726	86	3.1441	72	16.7966	51	3.2965	91	3.0822	101	4.5726	43	3.3344	92	12.6822	42
	3.0726	101	3.1441	85	16.7966	52	3.2965	92	3.1679	41	4.5726	55	3.3344	95	12.6822	56
	3.1535	41	3.1441	100	16.7966	53	3.2965	95	3.1679	42	4.5726	70	3.9582	41	12.6822	57
	3.1535	42	3.1727	45	16.7966	54	3.6441	43	3.1679	43	4.5726	73	3.9582	44	12.6822	88
	3.1535	43	3.1727	47	16.7966	61	3.6441	56	3.1679	56	4.7154	50	3.9582	56	13.9823	42
	3.1535	56	3.1727	59	16.7966	62	3.6441	61	3.1679	57	4.7154	51	3.9582	82	13.9823	49
	3.1535	57	3.1727	75	16.7966	66	3.6441	73	3.1679	58	4.7154	52	4.7915	50	13.9823	53
	3.1535	72	3.4203	41	16.7966	67	3.6441	83	3.1679	72	4.7154	62	4.7915	51	13.9823	55
	3.1535	85	3.4203	69	16.7966	68	3.8012	41	3.1679	85	4.7154	63	4.7915	52	13.9823	56
	3.1535	100	3.4203	70	16.7966	69	3.8012	43	3.1679	100	4.7154	64	4.7915	62	13.9823	57
	3.1774	45	3.4203	91	16.7966	70	3.8012	44	3.4441	41	4.7154	65	4.7915	63	13.9823	58
	3.1774	47	3.4203	92	16.7966	79	3.8012	56	3.4441	69	4.7154	74	4.7915	65	13.9823	86
	3.1774	55	3.8155	41	16.7966	95	3.8012	57	3.4441	70	4.7154	75	4.7915	74	14.206	42
	3.1774	59	3.8155	43	16.7966	96	3.8012	58	3.4441	85	4.7154	77	4.7915	75	14.206	43
	3.1774	75	3.8155	55	16.7966	97	3.8012	67	3.4441	91	4.7154	78	4.7915	76	14.206	54
	3.4297	41	3.8155	56	16.8251	43	3.8012	72	3.4441	92	4.7154	79	4.7915	77	14.206	69
	3.4297	69	3.8155	61	16.8251	44	3.8012	82	3.8346	41	4.7154	89	4.7915	78	14.206	70
	3.4297	70	3.8155	73	16.8251	45	4.4394	50	3.8346	43	4.7154	90	4.7915	79	14.206	98
	3.4297	91	3.8155	83	16.8251	60	4.4394	51	3.8346	55	4.7154	91	4.7915	89	14.4918	40
	3.825	41	3.9822	41	19.468	44	4.4394	52	3.8346	56	4.7154	92	4.7915	90	14.4918	41
	3.825	43	3.9822	42	19.468	45	4.4394	62	3.8346	61	4.7154	103	4.7915	91	14.4918	42
	3.825	55	3.9822	43	19.468	46	4.4394	63	3.8346	73	4.7154	105	4.7915	92	14.4918	43
	3.825	56	3.9822	44	19.468	47	4.4394	64	4.0012	41	4.7154	106	4.7915	102	14.4918	44
	3.825	61	3.9822	45	20.5776	43	4.4394	65	4.0012	43	4.7154	107	4.7915	103	14.4918	45
	3.825	73	3.9822	55	20.5776	55	4.4394	66	4.0012	44	4.8821	49	4.7915	104	14.4918	46
	3.825	83	3.9822	56	20.5776	73	4.4394	74	4.0012	45	4.8821	50	4.7915	105	14.4918	59
	3.9155	45	3.9822	57	20.5776	101	4.4394	75	4.0012	56	4.8821	51	4.7915	106	14.4918	60
	3.9155	46	3.9822	58	20.5776	102	4.4394	76	4.0012	57	4.8821	52	4.7915	107	14.4918	61
	3.9155	47	3.9822	67	20.5776	144	4.4394	77	4.0012	58	4.8821	53	4.963	50	14.4918	62
	3.9155	48	3.9822	72	21.2157	45	4.4394	78	4.0012	67	4.8821	62	4.963	51	14.5346	42
	3.9155	64	3.9822	82	21.2157	57	4.4394	79	4.0012	72	4.8821	63	4.963	52	14.5346	43
	3.9155	79	4.8012	49	21.2157	73	4.4394	89	4.0012	82	4.8821	64	4.963	53	14.5346	45
	3.9155	94	4.8012	50	21.2157	74	4.4394	90	4.8155	41	4.8821	65	4.963	62	14.5346	46
	3.9869	41	4.8012	51	21.93	49	4.4394	91	4.8155	49	4.8821	74	4.963	63	14.5346	60
	3.9869	42	4.8012	52	21.93	50	4.4394	92	4.8155	50	4.8821	75	4.963	65	14.9251	43
	3.9869	43	4.8012	53	21.93	51	4.4394	102	4.8155	51	4.8821	76	4.963	74	14.9251	45
	3.9869	44	4.8012	61	21.93	52	4.4394	103	4.8155	52	4.8821	77	4.963	75	14.9251	60
	3.9869	45	4.8012	62	21.93	53	4.4394	105	4.8155	53	4.8821	78	4.963	76	14.9251	61
	3.9869	55	4.8012	63	21.93	80	4.4394	106	4.8155	59	4.8821	79	4.963	77	14.9965	42
	3.9869	56	4.8012	64	21.93	81	4.4394	107	4.8155	61	4.8821	89	4.963	78	14.9965	43
	3.9869	57	4.8012	65	21.93	109	4.6203	50	4.8155	62	4.8821	90	4.963	79	14.9965	45
	3.9869	58	4.8012	74	21.93	110	4.6203	51	4.8155	63	4.8821	91	4.963	86	14.9965	60
	3.9869	67	4.8012	75	21.93	111	4.6203	52	4.8155	64	4.8821	92	4.963	89	15.2394	43
	3.9869	72	4.8012	76	22.4966	42	4.6203	53	4.8155	65	4.8821	103	4.963	91	15.2394	45
	3.9869	82	4.8012	77	22.4966	54	4.6203	61	4.8155	66	4.8821	104	4.963	92	15.2394	46
	4.344	67	4.8012	78	22.4966	68	4.6203	62	4.8155	73	4.8821	105	4.963	102	15.2394	60
	4.344	68	4.8012	79	22.4966	96	4.6203	63	4.8155	74	4.8821	106	4.963	103	16.6251	40
	4.344	79	4.8012	89	24.8586	51	4.6203	65	4.8155	75	4.8821	107	4.963	104	16.6251	41
	4.344	107	4.8012	90	24.8586	52	4.6203	66	4.8155	76	5.0155	41	4.963	105	16.6251	42
	4.344	121	4.8012	91	24.8586	53	4.6203	74	4.8155	77	5.0155	42	4.963	106	16.6251	48
	4.806	49	4.8012	92	24.8586	55	4.6203	76	4.8155	78	5.0155	43	4.963	107	16.6251	49
	4.806	50	4.8012	102	24.8586	58	4.6203	77	4.8155	79	5.0155	49	5.0201	41	16.6251	50
	4.806	51	4.8012	103	24.8586	69	4.6203	78	4.8155	86	5.0155	50	5.0201	42	16.6251	51
	4.806	52	4.8012	104	24.8586	71	4.6203	79	4.8155	87	5.0155	51	5.0201	55	16.6251	52
	4.806	53	4.8012	105	24.8586	83	4.6203	89	4.8155	89	5.0155	52	5.0201	69	16.6251	53
	4.806	61	4.8012	106	24.8586	111	4.6203	90	4.8155	90	5.0155	53	5.0868	40	16.6251	66
	4.806	62	4.8012	107	24.8586	126	4.6203	91	4.8155	91	5.0155	56	5.0868	41	16.6251	67
	4.806	63	4.8727	41	24.8586	127	4.6203	92	4.8155	92	5.0155	61	5.0868	49	16.6251	68
	4.806	64	4.8727	42	25.6348	43	4.6203	102	4.8155	101	5.0155	62	5.0868	50	16.6251	69
	4.806	65	4.8727	43	25.6348	45	4.6203	103	4.8155	102	5.0155	63	5.0868	51	16.6251	95
	4.806	66	4.8727	50	25.6348	53	4.6203	104	4.8155	103	5.0155	64	5.0868	52	16.6251	96
	4.806	74	4.8727	51	25.6348	55	4.6203	105	4.8155	104	5.0155	65	5.0868	53	16.6251	97
	4.806	75	4.8727	53	25.6348	74	4.6203	106	4.8155	105	5.0155	66	5.0868	61	16.9537	42
	4.806	76	4.8727	54	25.6491	42	4.6203	107	4.8155	106	5.0155	75	5.0868	62	16.9537	43
	4.806	77	4.8727	55	25.6491	55	4.6441	41	4.8155	107	5.0155	76	5.0868	63	16.9537	86
	4.806	78	4.8727	56	25.6491	60	4.6441	53	4.8822	41	5.0155	77	5.0868	64	16.9537	116
	4.806	79	4.8727	67	25.6491	73	4.6441	55	4.8822	42	5.0155	78	5.0868	65	18.3776	44
	4.806	89	4.8727	81	25.6491	83	4.6441	56	4.8822	43	5.0155	79	5.0868	66	18.3776	45
	4.806	90	4.8727	83	25.6491	84	4.6441	67	4.8822	53	5.0155	89	5.0868	74	18.3776	46
	4.806	91	4.8727	84	26.3348	44	4.6441	83	4.8822	55	5.0155	90	5.0868	75	18.3776	47
	4.806	92	4.8727	94	26.3348	45	4.7632	40	4.8822	56	5.0155	91	5.0868	76	18.3776	48
	4.806	102	4.8727	97	26.3348	53	4.7632	41	4.8822	67	5.0155	92	5.0868	77	20.1252	43
	4.806	103	4.8727	112	26.3348	55	4.7632	49	4.8822	83	5.0155	102	5.0868	78	20.1252	55
	4.806	104	4.9632	49	26.3348	71	4.7632	50	4.8822	84	5.0155	103	5.0868	79	20.1252	57
	4.806	105	4.9632	50	26.3348	72	4.7632	51	4.8822	94	5.0155	104	5.0868	80	20.1252	73
	4.806	106	4.9632	51	26.3348	73	4.7632	52	4.8822	112	5.0155	105	5.0868	86	20.1252	100
	4.806	107	4.9632	52	26.9824	41	4.7632	53	4.9822	49	5.0155	106	5.0868	87	20.1252	101
	4.8774	41	4.9632	53	26.9824	53	4.7632	55	4.9822	50	5.0155	107	5.0868	89	20.1252	144
	4.8774	42	4.9632	61	26.9824	81	4.7632	61	4.9822	51	5.3345	41	5.0868	90	20.4823	41
	4.8774	43	4.9632	62	26.9824	97	4.7632	62	4.9822	52	5.3345	52	5.0868	91	20.4823	42
	4.8774	53	4.9632	63	26.9824	98	4.7632	63	4.9822	53	5.3345	55	5.0868	92	20.4823	43
	4.8774	55	4.9632	64	26.9824	99	4.7632	64	4.9822	61	5.3345	137	5.0868	102	20.4823	44
	4.8774	56	4.9632	65	29.1444	43	4.7632	65	4.9822	62	5.3536	51	5.0868	103	20.4823	45
	4.8774	67	4.9632	66	29.1444	55	4.7632	66	4.9822	63	5.3536	63	5.0868	104	20.4823	46
	4.8774	68	4.9632	74	29.1444	73	4.7632	74	4.9822	64	5.3536	66	5.0868	105	20.4823	47
	4.8774	83	4.9632	75	29.1444	84	4.7632	75	4.9822	65	5.3536	67	5.0868	106	20.4823	55
	4.8774	84	4.9632	76	29.1444	86	4.7632	76	4.9822	66	5.3536	77	5.0868	107	20.4823	57
	4.8774	94	4.9632	77	29.1444	101	4.7632	77	4.9822	73	5.3536	78	6.0677	50	20.4823	72
	4.8774	97	4.9632	78	30.1777	40	4.7632	78	4.9822	74	5.3536	79	6.0677	51	20.4823	75
	4.8774	112	4.9632	79	30.1777	42	4.7632	79	4.9822	75	5.3536	80	6.0677	52	22.0109	43
	4.9679	49	4.9632	86	30.1777	68	4.7632	80	4.9822	76	5.3536	91	6.0677	53	22.0109	49
	4.9679	50	4.9632	87	30.1777	69	4.7632	83	4.9822	77	5.3536	93	6.0677	61	22.0109	50
	4.9679	51	4.9632	89	30.1777	84	4.7632	86	4.9822	78	5.3536	105	6.0677	62	22.0109	51
	4.9679	52	4.9632	90	30.1777	112	4.7632	87	4.9822	79	5.3536	107	6.0677	63	22.0109	52
	4.9679	53	4.9632	91	30.2539	40	4.7632	89	4.9822	80	5.3536	119	6.0677	64	22.0109	53
	4.9679	61	4.9632	92	30.2539	48	4.7632	90	4.9822	86	5.3536	121	6.0677	65	22.0109	54
	4.9679	62	4.9632	102	30.2539	49	4.7632	91	4.9822	87	5.3536	136	6.0677	74	22.0109	81
	4.9679	63	4.9632	103	30.2539	50	4.7632	92	4.9822	89	5.9917	49	6.0677	75	22.0109	82
	4.9679	64	4.9632	104	30.2539	51	4.7632	98	4.9822	90	5.9917	50	6.0677	76	22.0109	109
	4.9679	65	4.9632	105	30.2539	52	4.7632	102	4.9822	91	5.9917	51	6.0677	77	22.0109	110
	4.9679	66	4.9632	106	30.2539	53	4.7632	103	4.9822	92	5.9917	52	6.0677	78	22.0109	111
	4.9679	74	4.9632	107	30.2539	54	4.7632	104	4.9822	93	5.9917	61	6.0677	79	22.5205	40
	4.9679	75	5.0965	40	30.2539	55	4.7632	105	4.9822	102	5.9917	62	6.0677	80	22.5205	41
	4.9679	76	5.0965	41	30.2539	66	4.7632	106	4.9822	103	5.9917	63	6.0677	89	22.5205	51
	4.9679	77	5.0965	49	30.2539	67	4.7632	107	4.9822	104	5.9917	64	6.0677	90	22.5205	54
	4.9679	78	5.0965	50	30.2539	82	5.8537	50	4.9822	105	5.9917	65	6.0677	91	22.5205	97
	4.9679	79	5.0965	51	30.2539	83	5.8537	51	4.9822	106	5.9917	66	6.0677	92	22.5395	40
	4.9679	86	5.0965	52	30.2539	126	5.8537	52	4.9822	107	5.9917	74	6.0677	102	22.5395	41
	4.9679	87	5.0965	53	30.2539	127	5.8537	63	5.1156	40	5.9917	77	6.0677	103	22.5395	42
	4.9679	89	5.0965	61	30.5825	40	5.8537	65	5.1156	41	5.9917	78	6.0677	104	22.5395	43
	4.9679	90	5.0965	62	30.5825	41	5.8537	77	5.1156	49	5.9917	79	6.0677	105	22.5395	44
	4.9679	91	5.0965	63	30.5825	51	5.8537	78	5.1156	50	5.9917	89	6.0677	106	22.5395	45
	4.9679	92	5.0965	64	30.5825	52	5.8537	79	5.1156	51	5.9917	91	6.0677	107	22.5395	46
	4.9679	102	5.0965	65	30.5825	53	5.8537	90	5.1156	52	5.9917	92	14.8964	44	22.5395	47
	4.9679	103	5.0965	66	30.5825	65	5.8537	91	5.1156	53	5.9917	103	14.8964	46	22.5395	48
	4.9679	104	5.0965	73	30.5825	66	5.8537	92	5.1156	54	5.9917	104	14.8964	59	22.5395	49
	4.9679	105	5.0965	74	30.5825	67	5.8537	102	5.1156	61	5.9917	105	14.8964	61	22.5395	50
	4.9679	106	5.0965	75	30.5825	68	5.8537	103	5.1156	62	5.9917	106	14.8964	101	22.5395	51
	4.9679	107	5.0965	76	30.5825	69	5.8537	105	5.1156	63	5.9917	107	14.9107	40	22.5395	53
	5.0964	40	5.0965	77	30.5825	112	5.8537	106	5.1156	64	6.3203	41	14.9107	42	22.5395	55
	5.0964	41	5.0965	78	30.5825	140	5.8537	107	5.1156	65	6.3203	57	14.9107	43	22.5395	56
	5.0964	49	5.0965	79	31.111	53	6.3775	41	5.1156	66	6.3203	85	14.9107	45	22.5395	57
	5.0964	50	5.0965	80	31.111	54	6.3775	56	5.1156	73	6.3203	103	14.9107	46	22.5395	68
	5.0964	51	5.0965	86	31.111	55	6.3775	57	5.1156	74	6.525	41	14.9107	56	22.5395	71
	5.0964	52	5.0965	87	31.111	84	6.3775	70	5.1156	75	6.525	42	14.9107	60	22.5395	72
	5.0964	53	5.0965	89	32.1444	42	7.9632	41	5.1156	76	6.525	43	14.9107	61	22.5395	73
	5.0964	61	5.0965	90	32.1444	55	7.9632	43	5.1156	77	6.525	45	14.9107	62	22.5395	75
	5.0964	62	5.0965	91	32.1444	69	7.9632	50	5.1156	78	6.525	46	14.9107	86	22.5395	96
	5.0964	63	5.0965	92	32.1444	70	7.9632	51	5.1156	79	6.525	53	14.9107	101	24.4538	40
	5.0964	64	5.0965	98	32.1444	98	7.9632	53	5.1156	80	6.525	55	15.0536	41	24.4538	41
	5.0964	65	5.0965	102	32.1634	42	7.9632	67	5.1156	85	6.525	56	15.0536	44	24.4538	42
	5.0964	66	5.0965	103	32.1634	55	7.9632	68	5.1156	86	6.525	70	15.0536	46	24.4538	43
	5.0964	73	5.0965	104	32.1634	69	7.9632	69	5.1156	87	6.525	71	15.0536	61	24.4538	56
	5.0964	74	5.0965	105	32.1634	70	7.9632	70	5.1156	89	7.9869	40	15.2107	41	24.4538	57
	5.0964	75	5.0965	106	32.8968	41	7.9632	97	5.1156	90	7.9869	41	15.2107	42	24.4538	85
	5.0964	76	5.0965	107	32.8968	68	7.9632	112	5.1156	91	7.9869	42	15.2107	45	24.4538	86
	5.0964	77	6.0632	41	32.8968	69	11.4966	41	5.1156	92	7.9869	43	15.2107	61	25.6014	45
	5.0964	78	6.0632	49	32.8968	86	11.4966	42	5.1156	93	7.9869	51	24.3584	53	25.6014	55
	5.0964	79	6.0632	50	33.0777	65	11.4966	43	5.1156	98	7.9869	55	24.3584	67	25.6014	71
	5.0964	80	6.0632	51	33.0777	78	11.4966	55	5.1156	101	7.9869	56	24.3584	81	25.6014	72
	5.0964	85	6.0632	52	33.0777	91	11.4966	56	5.1156	102	7.9869	57	24.3584	152	26.8634	40
	5.0964	86	6.0632	53	33.0777	92	15.8586	40	5.1156	103	7.9869	58	24.3775	79	26.8634	41
	5.0964	87	6.0632	61	33.0777	103	15.8586	41	5.1156	104	7.9869	59	24.3775	81	26.8634	42
	5.0964	89	6.0632	62	33.0777	104	15.8586	42	5.1156	105	7.9869	60	24.3775	91	26.8634	43
	5.0964	90	6.0632	63	35.9397	41	15.8586	43	5.1156	106	7.9869	61	24.3775	123	26.8634	44
	5.0964	91	6.0632	64	35.9397	42	15.8586	44	5.1156	107	7.9869	69	25.187	41	26.8634	49
	5.0964	92	6.0632	65	35.9397	53	15.8586	45	5.1156	108	7.9869	73	25.187	42	26.8634	50
	5.0964	93	6.0632	74	35.9397	58	15.8586	46	5.8156	77	7.9869	85	25.187	43	26.8634	51
	5.0964	98	6.0632	75	35.9397	59	15.8586	60	5.8156	105	7.9869	86	25.187	45	26.8634	52
	5.0964	102	6.0632	76	35.9397	71	15.8586	61	5.8156	106	7.9869	87	25.187	55	26.8634	53
	5.0964	103	6.0632	77	35.9397	113	16.5443	40	5.8156	120	7.9869	101	25.187	60	26.8634	54
	5.0964	104	6.0632	78	35.9397	128	16.5443	41	6.0775	40	7.9869	102	25.187	61	26.8634	55
	5.0964	105	6.0632	79	36.4445	42	16.5443	42	6.0775	41	7.9869	103	25.187	71	26.8634	56
	5.0964	106	6.0632	80	36.4445	43	16.5443	48	6.0775	49	7.9869	104	25.187	73	26.8634	61
	5.0964	107	6.0632	86	36.4445	44	16.5443	49	6.0775	50	9.6631	41	25.187	74	26.8634	62
	5.6298	41	6.0632	89	36.4445	45	16.5443	50	6.0775	51	9.6631	42	25.187	87	26.8634	66
	5.6298	51	6.0632	90	36.4445	53	16.5443	51	6.0775	52	9.6631	43	25.187	88	26.8634	67
	5.6298	53	6.0632	91	36.4445	55	16.5443	52	6.0775	53	9.6631	54	27.4109	41	26.8634	68
	5.6298	67	6.0632	92	36.4445	56	16.5443	53	6.0775	61	9.6631	55	27.4109	42	26.8634	69
	5.6298	69	6.0632	93	36.4445	57	16.5443	61	6.0775	62	9.6631	57	27.4109	43	26.8634	70
	5.6298	77	6.0632	102	36.4445	58	16.5443	62	6.0775	63	9.6631	58	27.4109	45	26.8634	71
	5.6298	79	6.0632	103	36.4445	72	16.5443	66	6.0775	64	9.6631	59	27.4109	56	26.8634	79
	5.6298	91	6.0632	104	36.4445	73	16.5443	67	6.0775	65	9.6631	60	27.4109	60	26.8634	80
	5.6298	93	6.0632	105	36.4445	85	16.5443	68	6.0775	66	9.6631	69	27.4109	87	26.8634	81
	5.6298	94	6.0632	106	36.4445	100	16.5443	69	6.0775	73	9.6631	70	29.4204	41	26.8634	82
	5.7155	77	6.0632	107	36.4445	128	16.5443	95	6.0775	74	9.6631	101	29.4204	69	26.8634	95
	5.7155	78	6.0632	121	36.4445	129	16.5443	96	6.0775	75	9.6631	103	29.4204	72	26.8634	97
	5.7155	91	6.8441	41	36.4445	130	16.5443	97	6.0775	76	9.6631	115	29.4204	97	26.8634	98
	5.7155	92	6.8441	42	36.4492	52	16.5443	98	6.0775	77	9.6631	130	29.4204	98	26.8634	99
	5.7155	93	6.8441	55	36.4492	53	16.7538	43	6.0775	78	9.6869	43	29.4204	126	26.8634	100
	5.7155	136	6.8441	57	36.4492	73	16.7538	57	6.0775	79	9.6869	57	34.7634	41	27.4539	41
	6.0631	40	6.8441	69	36.4492	100	16.7538	73	6.0775	80	9.6869	58	34.7634	43	27.4539	43
	6.0631	41	6.8441	83	37.5778	77	16.7538	85	6.0775	86	9.6869	59	34.7634	55	27.4539	45
	6.0631	49	7.9918	40	37.5778	79	16.7538	117	6.0775	87	9.6869	60	34.7634	79	27.4539	60
	6.0631	50	7.9918	41	37.5778	80	19.411	45	6.0775	89	9.6869	69	34.7634	81	30.0682	43
	6.0631	51	7.9918	42	37.5778	107	19.411	57	6.0775	90	9.6869	87	34.7634	99	30.0682	51
	6.0631	52	7.9918	43	37.5778	108	19.411	85	6.0775	91	9.6869	104	36.5205	41	30.0682	52
	6.0631	53	7.9918	50	37.6016	77	19.411	87	6.0775	92	9.6869	115	36.5205	60	30.0682	53
	6.0631	61	7.9918	51	37.6016	79	19.411	88	6.0775	93	14.2299	40	36.5205	73	30.0682	55
	6.0631	62	7.9918	52	37.6016	107	19.411	101	6.0775	98	14.2299	41	36.5205	85	30.0682	65
	6.0631	63	7.9918	53	37.6016	108	21.9063	50	6.0775	102	14.2299	42	36.5205	87	30.0682	69
	6.0631	64	7.9918	54	39.2873	40	21.9063	51	6.0775	103	14.2299	43	36.6348	41	30.0682	84
	6.0631	65	7.9918	55	39.2873	41	21.9063	53	6.0775	104	14.2299	44	36.6348	42	30.0682	95
	6.0631	66	7.9918	63	39.2873	42	21.9063	81	6.0775	105	14.2299	45	36.6348	43	30.0682	97
	6.0631	73	7.9918	67	39.2873	43	21.9063	109	6.0775	106	14.2299	46	36.6348	45	30.0682	111
	6.0631	74	7.9918	68	39.2873	49	21.9063	110	6.0775	107	14.2299	59	36.6348	50	30.0682	112
	6.0631	75	7.9918	69	39.2873	50	25.2492	42	7.6203	41	14.2299	60	36.6348	51	30.8444	53
	6.0631	76	7.9918	70	39.2873	51	25.2492	45	7.6203	55	14.2299	61	36.6348	53	30.8444	54
	6.0631	77	7.9918	97	39.2873	52	25.2492	60	7.6203	97	14.2632	41	36.6348	55	30.8444	55
	6.0631	78	7.9918	98	39.2873	53	25.2492	71	7.6203	112	14.2632	42	36.6348	57	30.8444	83
	6.0631	79	7.9918	112	39.2873	60	25.2492	73	7.9918	41	14.2632	43	36.6348	59	30.8444	84
	6.0631	80	7.9918	113	39.2873	61	25.292	55	7.9918	42	14.2632	44	36.6348	61	32.0396	41
	6.0631	86	11.5204	41	39.2873	62	25.292	57	7.9918	43	14.2632	45	36.6348	67	32.0396	42
	6.0631	87	11.5204	42	39.2873	63	25.292	83	7.9918	50	14.2632	61	36.6348	69	32.0396	43
	6.0631	89	11.5204	55	39.2873	64	25.292	84	7.9918	51	14.287	45	36.6348	70	32.0396	51
	6.0631	91	11.5204	56	39.2873	65	26.7873	41	7.9918	53	14.287	46	36.6348	71	32.0396	55
	6.0631	92	13.5538	41	39.2873	66	26.7873	42	7.9918	55	14.287	47	36.6348	72	32.0396	69
	6.0631	93	13.5538	55	39.2873	73	26.7873	53	7.9918	67	14.287	61	36.6348	73	32.0396	70
	6.0631	102	13.5538	57	39.2873	74	26.7873	69	7.9918	68	14.468	41	36.6348	85	32.0396	98
	6.0631	103	13.5538	98	39.2873	75	26.7873	70	7.9918	69	14.468	42	36.6348	97	32.0396	99
	6.0631	104	13.8538	41	39.2873	76	26.7873	81	7.9918	70	14.468	43	36.6348	98	33.7492	40
	6.0631	105	13.8538	56	39.2873	77	26.7873	97	7.9918	97	14.468	45	37.5348	50	33.7492	41
	6.0631	106	13.8538	57	39.2873	78	26.7873	98	7.9918	112	14.468	60	37.5348	51	33.7492	42
	6.0631	107	13.8538	82	39.2873	79	27.473	40	8.4727	40	14.5965	41	37.5348	74	33.7492	51
	6.0631	121	15.5252	53	39.2873	85	27.473	41	8.4727	41	14.5965	42	37.5348	79	33.7492	54
	6.0631	122	15.5252	55	39.2873	86	27.473	42	8.4727	42	14.5965	45	37.5348	80	33.7492	69
	6.0631	136	15.5252	59	39.2873	87	27.473	43	8.4727	43	14.5965	60	37.5348	107	33.7492	70
	6.5631	41	15.5252	67	39.2873	89	27.473	45	8.4727	51	14.7632	42	37.5348	108	33.7492	97
	6.5631	53	15.5252	68	39.2873	90	27.473	46	8.4727	52	14.7632	43	37.5539	51	35.0206	41
	6.5631	65	15.5252	71	39.2873	91	27.473	50	8.4727	53	14.7632	45	37.5539	52	35.0206	55
	6.5631	67	15.5252	79	39.2873	92	27.473	51	8.4727	54	14.7632	60	37.5539	77	35.0206	56
	6.5631	68	15.5252	84	39.2873	93	27.473	53	8.4727	55	14.8299	40	37.5539	79	35.0206	66
	6.5631	77	15.5252	93	39.2873	94	27.473	55	8.4727	59	14.8299	42	37.5539	107	35.0206	83
	6.5631	79	15.5252	94	39.2873	102	27.473	56	8.4727	65	14.8299	45	37.5539	108	35.0206	84
	6.5631	81	15.5252	97	39.2873	103	27.473	57	8.4727	66	14.8299	60	48.1635	41	35.0206	112
	6.5631	91	15.5252	111	39.2873	104	27.473	58	8.4727	67	15.0442	43	48.1635	43	36.4159	42
	6.5631	92	15.5728	40	39.2873	120	27.473	59	8.4727	68	15.0442	45	48.1635	51	36.4159	43
	6.5631	93	15.5728	41	39.2873	121	27.473	69	8.4727	69	15.0442	55	48.1635	53	36.4159	44
	6.5631	94	15.5728	42	39.2873	122	27.473	73	8.4727	71	15.0442	60	48.1635	55	36.4159	45
	6.5631	95	15.5728	43	39.2873	123	27.473	74	8.4727	81	15.0442	61	48.1635	56	36.4159	53
	6.5631	107	15.5728	44	41.5445	42	27.473	75	8.4727	82	16.5109	40	48.1635	57	36.4159	54
	6.7155	43	15.5728	45	41.5445	43	27.473	87	8.4727	83	16.5109	50	48.1635	59	36.4159	55
	6.7155	81	15.5728	46	41.5445	52	27.473	88	8.4727	85	16.5109	51	48.1635	71	36.4159	57
	6.7155	83	15.5728	47	41.5445	55	27.5016	42	8.4727	95	16.5109	67	48.1635	73	36.4159	72
	6.7155	84	15.5728	60	41.5445	56	27.5016	46	8.4727	96	16.5109	68	48.1635	75	36.4159	85
	6.7155	108	15.5728	61	41.5445	69	27.5016	51	8.4727	97	16.5109	95	48.1635	79	36.4159	100
	6.806	77	15.5728	67	41.5445	71	27.5016	59	8.4727	98	16.5109	96	48.1635	83	36.4159	128
	6.806	91	15.5728	111	41.5445	97	27.5016	88	8.4727	99	16.5109	97	48.1635	84	36.4159	129
	6.806	92	15.5919	40	41.5445	126	29.8873	49	8.4727	113	19.0252	63	48.1635	99	36.9968	53
	6.806	93	15.5919	43	42.3779	40	29.8873	50	8.4727	128	19.0252	65	48.1635	101	36.9968	58
	6.8441	41	15.5919	45	42.3779	41	29.8873	51	8.4727	129	19.0252	91	48.5826	41	36.9968	109
	6.8441	42	15.5919	60	42.3779	42	29.8873	52	10.4061	41	19.0252	92	48.5826	42	36.9968	114
	6.8441	50	16.03	48	42.3779	43	29.8873	53	10.4061	42	19.0252	126	48.5826	43	36.9968	152
	6.8441	54	16.03	61	42.3779	49	29.8873	54	10.4061	43	19.2061	50	48.5826	45	41.7683	58
	6.8441	55	16.03	76	42.3779	50	29.8873	82	10.4061	55	19.2061	51	48.5826	55	41.7683	95
	6.8441	56	16.03	104	42.3779	51	29.8873	126	10.4061	56	19.2061	77	48.5826	56	41.7683	96
	6.8441	57	16.6728	42	42.3779	52	36.5112	45	10.4061	57	19.2061	105	48.5826	57	41.7683	107
	6.8441	69	16.6728	43	42.3779	53	36.5112	49	10.4061	69	19.2061	106	48.5826	58	43.1017	49
	6.8441	70	16.6728	57	42.3779	55	36.5112	51	10.4061	84	19.6871	42	48.5826	59	43.1017	53
	6.8441	79	16.6728	58	42.3779	68	36.5112	52	11.5204	40	19.6871	43	48.5826	60	43.1017	55
	6.8441	80	16.6728	71	42.3779	69	36.5112	53	11.5204	41	19.6871	70	48.5826	61	43.1017	56
	6.8441	83	16.6728	72	42.3779	70	36.5112	54	11.5204	42	19.6871	73	48.5826	85	43.1017	84
	6.8441	97	18.6681	41	42.3779	81	36.5112	55	11.5204	43	20.0014	43	48.5826	86	43.1017	112
	6.8441	98	18.6681	43	42.3779	96	36.5112	57	11.5204	45	20.0014	55	48.5826	103	43.2636	67
	7.5774	67	18.6681	69	42.3779	97	36.5112	67	11.5204	53	20.0014	73	48.7826	41	43.2636	95
	7.5774	77	18.6681	79	42.3779	98	36.5112	82	11.5204	54	20.0014	101	48.7826	55	43.2636	96
	7.5774	79	18.6681	97	42.3779	99	36.5112	85	11.5204	55	20.0014	144	48.7826	60	43.2636	126
	7.5774	91	18.6681	112	43.416	40	36.5112	99	11.5204	56	24.2586	40	48.7826	73	45.2922	43
	7.5774	93	20.2967	43	43.416	41	36.5112	100	11.5204	57	24.2586	42	49.0207	41	45.2922	45
	7.5774	105	20.2967	45	43.416	42	36.5208	43	11.5204	69	24.2586	51	49.0207	43	45.2922	56
	7.925	77	20.2967	47	43.416	43	36.5208	52	11.5204	70	24.2586	63	49.0207	50	45.2922	57
	7.925	91	20.2967	95	43.416	49	36.5208	57	11.5204	73	24.2586	86	49.0207	51	45.2922	72
	7.925	92	20.2967	108	43.416	50	36.5208	67	11.5204	83	24.2586	92	49.0207	52	45.2922	85
	7.925	93	22.292	43	43.416	51	37.5208	50	11.5204	84	24.2586	111	49.0207	53	45.2922	128
	7.9965	41	22.292	44	43.416	52	37.5208	77	15.5538	40	24.2729	56	49.0207	57	45.2922	129
	7.9965	42	22.292	45	43.416	53	37.5208	91	15.5538	42	24.2729	80	49.0207	60	45.3112	45
	7.9965	43	22.292	46	43.416	54	37.5208	107	15.5538	43	24.2729	86	49.0207	62	45.3112	55
	7.9965	50	22.292	47	43.416	61	39.1589	41	15.5538	44	24.2729	92	49.0207	63	45.3112	72
	7.9965	51	22.292	55	43.416	62	39.1589	42	15.5538	45	24.311	51	49.0207	64	45.3112	85
	7.9965	53	22.292	57	43.416	63	39.1589	43	15.5538	46	24.311	63	49.0207	65	45.3112	129
	7.9965	54	22.292	60	43.416	66	39.1589	45	15.5538	59	24.311	65	49.0207	71	46.8446	44
	7.9965	55	22.292	75	43.416	67	39.1589	53	15.5538	60	24.311	83	49.0207	73	46.8446	57
	7.9965	67	25.3301	40	43.416	68	39.1589	55	15.5538	61	24.311	93	49.0207	74	46.8446	81
	7.9965	68	25.3301	41	43.416	69	39.1589	57	16.2776	41	24.311	119	49.0207	75	46.8446	140
	7.9965	69	25.3301	42	43.416	79	39.1589	59	16.2776	42	24.311	137	49.0207	76	47.0494	40
	7.9965	70	25.3301	43	43.416	94	39.1589	60	16.2776	55	24.311	153	49.0207	77	47.0494	41
	7.9965	77	25.3301	45	43.416	95	39.1589	67	16.2776	56	24.33	43	49.0207	78	47.0494	42
	7.9965	97	25.3301	55	43.416	96	39.1589	68	16.2776	69	24.33	51	49.0207	79	47.0494	43
	7.9965	98	25.3301	60	43.416	97	39.1589	69	16.2776	70	24.33	63	49.0207	83	47.0494	47
	7.9965	112	25.3301	61	43.416	126	39.1589	71	16.7348	43	24.33	65	49.0207	85	47.0494	53
	7.9965	113	25.3301	71	43.416	127	39.1589	73	16.7348	55	24.33	67	49.0207	89	47.0494	55
	8.106	77	25.3301	73	44.1017	40	39.1589	81	16.7348	57	24.33	77	49.0207	91	47.0494	56
	8.106	79	25.3301	74	44.1017	41	39.1589	87	16.7348	58	24.33	79	49.0207	105	47.0494	58
	8.106	80	25.3301	87	44.1017	47	39.1589	95	16.7348	73	24.33	81	49.0207	107	47.0494	59
	8.106	91	25.3301	88	44.1017	49	39.1589	96	16.7348	74	24.33	93	49.0207	108	47.0494	60
	8.106	92	29.4063	57	44.1017	50	39.1589	99	16.7348	85	24.33	95	49.0207	109	47.0494	61
	8.106	93	29.4063	69	44.1017	51	39.1589	100	16.7348	117	24.33	96	49.0207	115	47.0494	62
	8.106	94	29.4063	72	44.1017	52	39.1589	105	18.6586	41	24.33	105	49.0207	126	47.0494	63
	8.106	106	29.4063	97	44.1017	53	39.1589	114	18.6586	43	24.33	107	49.0207	129	47.0494	71
	13.8585	41	29.4063	98	44.1017	55	39.1589	115	18.6586	53	24.33	109	49.0207	133	47.0494	72
	13.8585	43	32.0873	64	44.1017	60	39.2303	50	18.6586	55	24.33	110	49.0207	135	47.0494	73
	13.8585	56	32.0873	65	44.1017	61	39.2303	51	18.6586	67	24.33	119	49.0207	136	47.0494	90
	13.8585	57	32.0873	92	44.1017	62	39.2303	52	18.6586	69	24.33	123	49.0207	147	47.0494	91
	13.8585	72	32.0873	93	44.1017	63	39.2303	62	21.6348	40	24.33	124	49.0207	148	47.2922	43
	13.8585	82	32.0873	114	44.1017	65	39.2303	63	21.6348	41	24.33	137	49.0207	150	47.2922	71
	15.5013	40	32.0873	120	44.1017	66	39.2303	64	21.6348	42	24.33	138	49.0207	151	47.2922	99
	15.5013	42	36.6112	41	44.1017	67	39.2303	65	21.6348	43	24.33	152	49.0207	185	47.2922	100
	15.5013	43	36.6112	43	44.1017	68	39.2303	66	21.6348	44	24.33	153	49.0207	241	47.4875	42
	15.5013	44	36.6112	45	44.1017	73	39.2303	73	21.6348	45	25.1681	40	49.0207	284	47.4875	57
	15.5013	45	36.6112	61	44.1017	74	39.2303	74	21.6348	53	25.1681	41	49.1064	43	47.4875	85
	15.5013	46	36.6112	69	44.1017	75	39.2303	75	21.6348	55	25.1681	42	49.1064	55	47.4875	86
	15.5013	47	36.6112	73	44.1017	76	39.2303	76	21.6348	56	25.1681	43	49.1064	57	47.4875	98
	15.5013	56	36.6112	87	44.1017	79	39.2303	77	21.6348	57	25.1681	45	49.1064	71	47.8208	42
	15.5013	60	37.5446	50	44.1017	93	39.2303	78	21.6348	67	25.1681	55	49.1064	73	47.8208	43
	15.5013	61	37.5446	51	44.1017	94	39.2303	79	21.6348	68	25.1681	60	49.1064	83	47.8208	53
	15.5013	82	37.5446	63	44.1017	95	39.2303	87	21.6348	69	25.1681	61	49.1064	185	47.8208	54
	15.5013	84	37.5446	77	44.1017	96	39.2303	89	21.6348	70	25.1681	69	49.1064	241	47.8208	55
	15.5347	43	37.5446	79	44.1303	52	39.2303	90	21.6348	71	25.1681	71	49.3302	59	47.8208	56
	15.5347	45	37.5446	107	44.1303	60	39.2303	91	21.6348	82	25.1681	73	49.3302	60	47.8208	58
	15.5347	53	37.5446	108	44.1303	68	39.2303	92	21.6348	83	25.1681	74	49.3302	105	47.8208	71
	15.5347	55	42.3065	52	44.1303	76	39.2303	93	21.6348	84	25.1681	88	49.3302	107	47.8208	114
	15.5347	57	42.3065	68	44.1303	79	39.2303	102	21.6348	85	27.3634	40	49.4398	42	47.8208	115
	15.5347	67	42.3065	96	44.9255	41	39.2303	103	21.6348	97	27.3634	41	49.4398	43	48.5113	71
	15.5347	68	42.3065	98	44.9255	43	39.2303	104	23.2206	41	27.3634	42	49.4398	44	48.5113	74
	15.5347	69	42.997	42	44.9255	57	39.2303	105	23.2206	42	27.3634	43	49.4398	57	48.5113	86
	15.5347	71	42.997	68	44.9255	58	39.2303	122	23.2206	45	27.3634	44	49.4398	61	48.5113	103
	15.5347	72	42.997	70	44.9255	71	39.2303	123	23.2206	55	27.3634	45	49.4398	73	48.6018	40
	15.5347	79	42.997	71	45.1112	43	40.2303	41	23.2206	70	27.3634	47	49.4398	74	48.6018	41
	15.5347	83	42.997	83	45.1112	49	40.2303	67	25.1539	40	27.3634	50	49.4398	86	48.6018	42
	15.5347	85	42.997	84	45.1112	50	40.2303	68	25.1539	41	27.3634	51	49.4398	103	48.6018	43
	15.5347	93	42.997	85	45.1112	51	40.2303	71	25.1539	42	27.3634	53	49.4398	104	48.6018	44
	15.5347	94	42.997	112	45.1112	52	42.9827	41	25.1539	43	27.3634	54	49.754	41	48.6018	45
	15.5347	95	43.0256	41	45.1112	53	42.9827	55	25.1539	45	27.3634	55	49.754	53	48.6018	46
	15.5347	111	43.0256	42	45.1112	61	42.9827	57	25.1539	46	27.3634	56	49.754	55	48.6018	53
	15.5347	137	43.0256	43	45.1112	80	42.9827	83	25.1539	55	27.3634	59	49.754	56	48.6018	55
	15.5394	53	43.0256	53	45.1112	81	42.9827	97	25.1539	60	27.3634	60	49.754	67	48.6018	56
	15.5394	57	43.0256	55	45.1112	87	42.9827	111	25.1539	61	27.3634	61	49.754	69	48.6018	57
	15.5394	59	43.0256	56	45.1112	89	43.2637	40	25.1539	69	27.3634	62	49.754	70	48.6018	58
	15.5394	60	43.0256	67	45.1112	102	43.2637	41	25.1539	71	27.3634	69	49.754	82	48.6018	59
	15.5394	61	43.0256	68	45.1112	108	43.2637	42	25.1539	73	27.3634	83	49.754	83	48.6018	69
	15.5394	69	43.0256	69	45.1112	109	43.2637	66	25.1539	88	27.3634	85	49.754	95	48.6589	42
	15.5394	71	43.0256	70	45.1112	143	43.2637	68	25.3063	43	27.3634	87	49.754	110	48.6589	56
	15.5394	72	43.0256	71	45.1112	144	43.2637	95	25.3063	74	27.3634	88	49.754	152	48.6589	68
	15.5394	77	43.0256	83	45.1112	145	43.2637	96	25.3063	83	27.3634	101	49.754	170	48.6589	69
	15.5394	79	43.0256	84	45.1112	146	43.2637	126	25.3063	84	27.3634	102	49.754	239	48.6589	70
	15.5394	81	43.0256	85	47.2636	54	43.2637	127	27.4111	40	27.3967	51	49.8255	42	48.6589	81
	15.5394	83	43.0256	98	47.2636	77	44.097	47	27.4111	41	27.3967	53	49.8255	43	48.6589	84
	15.5394	84	43.0256	111	47.2636	107	44.097	62	27.4111	42	27.3967	57	49.8255	44	48.6589	85
	15.5394	85	43.0256	112	47.2636	108	44.097	63	27.4111	43	27.3967	62	49.8255	45	48.6589	86
	15.5394	91	43.0446	58	48.2637	41	44.097	65	27.4111	45	27.3967	73	49.8255	55	48.6589	87
	15.5394	95	43.0446	84	48.2637	57	44.097	66	27.4111	50	27.3967	74	49.8255	57	48.6589	143
	15.5394	137	43.0446	98	48.2637	69	44.097	75	27.4111	51	27.3967	75	49.8255	61	48.7208	70
	16.0204	40	43.0446	111	48.2637	70	44.097	94	27.4111	53	27.3967	83	49.8255	72	48.7208	77
	16.0204	46	46.8685	41	48.2637	71	44.097	95	27.4111	54	27.3967	85	49.8255	73	48.7208	84
	16.0204	47	46.8685	42	48.2637	86	45.2447	43	27.4111	55	27.3967	159	49.8255	74	48.7208	135
	16.0204	48	46.8685	43	48.2637	99	45.2447	57	27.4111	56	28.3539	43	49.8255	86	48.7542	56
	16.0204	49	46.8685	45	48.697	40	45.2447	85	27.4111	57	28.3539	57	49.8255	87	48.7542	70
	16.0204	76	46.8685	55	48.697	59	45.2447	128	27.4111	58	28.3539	61	49.8255	101	48.7542	84
	16.4871	40	46.8685	60	48.697	85	48.659	41	27.4111	59	28.3539	70	49.8255	103	48.7542	85
	16.4871	49	46.8685	61	48.697	135	48.659	43	27.4111	69	28.3539	88	49.8255	144	48.7542	143
	16.4871	60	46.8685	73	48.778	40	48.659	50	27.4111	73	31.2539	45	49.8255	145	48.7827	69
	16.4871	67	46.8685	84	48.778	67	48.659	51	27.4111	74	31.2539	55	49.8255	270	48.7827	70
	16.4871	95	46.8685	85	48.778	81	48.659	52	27.4111	75	31.2539	72	49.9921	41	48.7827	81
	16.4871	96	46.8685	101	48.778	95	48.659	53	27.4111	87	31.2539	73	49.9921	42	48.7827	84
	16.8776	41	47.7018	43	48.778	138	48.659	55	29.4254	41	36.5016	41	49.9921	43	48.8113	42
	16.8776	43	47.7018	45	48.9494	40	48.659	59	29.4254	59	36.5016	42	49.9921	44	48.8113	43
	16.8776	55	47.7018	57	48.9494	41	48.659	61	29.4254	69	36.5016	43	49.9921	45	48.8113	45
	16.8776	59	47.7018	72	48.9494	42	48.659	63	29.4254	72	36.5016	60	49.9921	47	48.8113	55
	16.8776	67	47.8399	41	48.9494	43	48.659	65	29.4254	97	36.5016	61	49.9921	55	48.8113	57
	16.8776	68	47.8399	53	48.9494	45	48.659	66	29.4254	126	36.5016	73	49.9921	56	48.8113	58
	16.8776	70	47.8399	57	48.9494	48	48.659	77	32.1017	92	36.6254	41	49.9921	57	48.8113	73
	16.8776	77	47.8399	77	48.9494	49	48.659	78	32.1017	120	36.6254	43	49.9921	59	48.8113	74
	16.8776	79	47.8399	79	48.9494	50	48.659	79	32.1017	121	36.6254	59	49.9921	60	48.8113	76
	16.8776	83	47.8399	91	48.9494	51	48.659	85	32.1017	152	36.6254	61	49.9921	61	48.8113	86
	16.8776	93	47.8399	105	48.9494	52	48.659	91	33.3159	41	36.6254	70	49.9921	62	48.8113	104
	16.8776	155	47.8399	109	48.9494	53	48.659	92	33.3159	42	36.6254	71	49.9921	73	48.9256	41
	18.6681	41	47.8399	111	48.9494	54	48.659	93	33.3159	50	36.6254	97	49.9921	74	48.9256	42
	18.6681	43	47.8399	115	48.9494	55	48.659	94	33.3159	51	37.2445	43	49.9921	75	48.9256	43
	18.6681	69	47.8399	119	48.9494	61	48.659	102	33.3159	53	37.2445	57	49.9921	86	48.9256	44
	18.6681	97	47.8399	123	48.9494	62	48.659	103	33.3159	54	37.2445	72	49.9921	91	48.9256	45
	22.2776	42	47.8399	124	48.9494	63	48.659	104	33.3159	67	37.2445	103	49.9921	103	48.9256	46
	22.2776	43	47.8399	135	48.9494	65	48.659	105	33.3159	69	37.5445	78	49.9921	104	48.9256	49
	22.2776	44	47.8399	137	48.9494	66	48.659	115	33.3159	80	37.5445	79	49.9921	105	48.9256	50
	22.2776	45	47.8399	151	48.9494	67	48.659	121	33.3159	81	37.5445	80	50.0445	41	48.9256	51
	22.2776	46	47.8399	165	48.9494	68	48.659	122	33.3159	82	37.5445	108	50.0445	55	48.9256	52
	22.2776	47	47.8399	166	48.9494	69	48.659	131	33.3159	95	37.8207	42	50.0445	56	48.9256	53
	22.2776	57	47.8399	179	48.9494	70	48.659	132	33.3159	97	37.8207	43	50.0445	60	48.9256	54
	22.2776	75	47.8399	180	48.9494	71	48.659	133	33.3159	98	37.8207	61	50.0445	73	48.9256	55
	25.3205	40	47.8399	181	48.9494	77	48.659	137	33.3159	108	37.8207	71	50.1683	41	48.9256	57
	25.3205	41	47.8399	193	48.9494	78	48.659	147	33.3159	111	46.8113	41	50.1683	59	48.9256	61
	25.3205	42	47.8399	205	48.9494	79	48.659	149	33.3159	112	46.8113	43	50.1683	67	48.9256	62
	25.3205	43	47.8399	221	48.9494	80	48.659	150	33.3159	126	46.8113	45	50.1683	75	48.9256	66
	25.3205	45	47.8399	236	48.9494	81	48.659	163	33.3445	80	46.8113	55	50.1683	81	48.9256	67
	25.3205	46	48.2447	51	48.9494	82	48.659	164	33.3445	97	46.8113	60	50.1683	82	48.9256	68
	25.3205	47	48.2447	65	48.9494	93	48.659	165	33.3445	108	46.8113	61	50.1683	83	48.9256	69
	25.3205	55	48.2447	66	48.9494	94	48.8543	41	33.3445	111	46.8113	69	50.1683	84	48.9256	75
	25.3205	59	48.2447	77	48.9494	95	48.8543	42	33.7731	41	46.8113	73	50.1683	96	48.9256	79
	25.3205	60	48.2447	94	48.9494	96	48.8543	43	33.7731	43	46.8113	83	50.1683	97	48.9256	80
	25.3205	69	48.2447	95	48.9494	97	48.8543	55	33.7731	56	46.8113	84	50.1683	153	48.9256	81
	25.3205	73	48.2447	138	48.9494	98	48.8543	56	33.7731	60	46.8113	85	50.1683	156	48.9256	82
	25.3205	74	48.5876	40	48.9494	108	48.8543	57	33.7731	61	46.8113	101	50.2588	41	48.9256	84
	25.3205	87	48.5876	41	48.9494	109	48.8543	58	33.7731	87	46.8113	115	50.2588	43	48.9256	93
	25.3205	88	48.5876	42	48.9494	110	48.8543	59	34.7398	43	47.1351	42	50.2588	53	48.9256	95
	27.6063	41	48.5876	43	48.9494	111	48.8543	70	34.7398	71	47.1351	44	50.2588	55	48.9256	97
	27.6063	57	48.5876	44	48.9494	123	48.8543	71	34.7398	79	47.1351	53	50.2588	65	48.9256	108
	27.6063	73	48.5876	45	48.9494	124	48.8543	81	34.7398	99	47.1351	56	50.2588	67	48.9256	109
	27.6063	87	48.5876	46	48.9494	125	48.8543	82	36.4684	41	47.1351	57	50.2588	69	48.9256	110
	32.1016	49	48.5876	49	48.9494	126	48.8543	99	36.4684	51	47.1351	58	50.2588	77	48.9256	123
	32.1016	50	48.5876	50	48.9494	127	48.8543	117	36.4684	54	47.1351	68	50.2588	79	48.9256	125
	32.1016	51	48.5876	51	48.9494	128	48.9162	41	36.4684	55	47.1351	81	50.2588	81	48.9256	126
	32.1016	53	48.5876	53	48.9494	153	48.9162	49	36.4684	67	47.1399	41	50.2588	91	48.9256	127
	32.1016	61	48.5876	54	48.9494	154	48.9162	50	36.4684	82	47.1399	43	50.2588	93	48.9256	136
	32.1016	64	48.5876	55	48.9494	155	48.9162	51	36.4684	100	47.1399	54	50.2588	95	48.9256	153
	32.1016	65	48.5876	57	48.9494	156	48.9162	52	36.4874	41	47.1399	55	50.2588	97	48.9256	154
	32.1016	66	48.5876	58	48.997	95	48.9162	53	36.4874	54	47.1399	57	50.2588	105	48.9256	155
	32.1016	75	48.5876	69	48.997	96	48.9162	54	36.4874	60	47.1399	61	50.2588	107	48.9542	43
	32.1016	91	48.5876	71	48.997	138	48.9162	69	36.4874	67	47.1399	67	50.2588	109	48.9542	57
	32.1016	92	48.5876	72	48.997	168	48.9162	79	36.4874	85	47.1399	69	50.2588	135	48.9542	71
	32.1016	93	48.5876	73	49.0208	41	48.9162	80	36.6303	41	47.1399	71	50.2588	139	48.9542	74
	32.1016	120	48.5876	101	49.0208	42	48.9162	81	36.6303	43	47.1399	72	50.2588	140	48.9542	75
	32.1016	121	48.5876	110	49.0208	43	48.9162	95	36.6303	55	47.1399	73	50.2588	150	48.9542	85
	32.1016	152	48.5876	152	49.0208	49	48.9162	97	36.6303	59	47.1399	81	50.2588	153	48.9542	86
	32.1016	153	48.8018	41	49.0208	50	48.9162	109	36.6303	61	47.1399	82	50.2588	168	49.0208	41
	36.6016	41	48.8018	42	49.0208	51	48.9162	110	36.6303	67	47.1399	99	50.2826	106	49.0208	42
	36.6016	60	48.8018	43	49.0208	52	48.9162	123	36.6303	69	47.2446	43	50.2826	119	49.0208	43
	36.6016	73	48.8018	45	49.0208	53	48.9162	125	36.6303	70	47.2446	103	50.2826	133	49.0208	49
	36.6016	87	48.8018	53	49.0208	54	48.9162	126	36.6303	97	47.2446	116	50.2826	147	49.0208	50
	37.535	51	48.8018	54	49.0208	66	48.9162	127	37.5303	50	47.2446	145	50.2826	148	49.0208	51
	37.535	77	48.8018	55	49.0208	68	48.9162	154	37.5303	51	47.5494	59	50.2826	175	49.0208	52
	37.535	78	48.8018	56	49.0208	69	49.0162	40	37.5303	52	47.5494	65	50.2826	190	49.0208	53
	37.535	79	48.8018	57	49.0208	70	49.0162	41	37.5303	77	47.5494	109	50.2969	70	49.0208	68
	37.535	107	48.8018	59	49.0208	77	49.0162	42	37.5303	78	47.5494	125	50.2969	98	49.0208	69
	37.535	108	48.8018	60	49.0208	78	49.0162	43	37.5303	79	47.5494	153	50.2969	112	49.0208	77
	40.0922	40	48.8018	61	49.0208	79	49.0162	49	37.5303	80	47.5494	168	50.2969	119	49.0208	79
	40.0922	41	48.8018	69	49.0208	80	49.0162	50	37.5303	90	48.1589	43	50.2969	133	49.0208	80
	40.0922	42	48.8018	70	49.0208	81	49.0162	51	37.5303	107	48.1589	55	50.2969	175	49.0208	81
	40.0922	70	48.8018	73	49.0208	82	49.0162	52	37.5303	108	48.1589	57	50.2969	190	49.0208	97
	42.3017	40	48.8018	74	49.0208	91	49.0162	53	39.1017	40	48.1589	59	50.3207	41	49.0208	107
	42.3017	42	48.8018	83	49.0208	96	49.0162	54	39.1017	41	48.1589	83	50.3207	53	49.0208	109
	42.3017	50	48.8018	84	49.0208	97	49.0162	55	39.1017	42	48.1589	101	50.3207	55	49.0208	110
	42.3017	53	48.8018	87	49.0208	98	49.0162	56	39.1017	43	48.3399	91	50.3207	65	49.0208	111
	42.3017	96	48.8018	96	49.0208	107	49.0162	57	39.1017	45	48.3399	133	50.3207	67	49.0208	123
	42.3017	98	48.8018	97	49.0208	108	49.0162	61	39.1017	53	48.3399	159	50.3207	77	49.0208	125
	42.4827	41	48.8018	98	49.0208	109	49.0162	62	39.1017	54	48.3399	192	50.3207	79	49.0208	126
	42.4827	42	48.8018	101	49.0208	110	49.0162	63	39.1017	55	48.3875	41	50.3207	81	49.0208	127
	42.4827	68	48.8018	110	49.0208	111	49.0162	64	39.1017	56	48.3875	42	50.3207	91	49.0208	135
	42.4827	73	48.8018	115	49.0208	123	49.0162	65	39.1017	57	48.3875	49	50.3207	105	49.0208	150
	42.5112	42	48.8018	129	49.0208	125	49.0162	66	39.1017	58	48.3875	54	50.3207	107	49.1065	43
	42.5112	68	48.8018	152	49.0208	126	49.0162	67	39.1017	59	48.3875	55	50.3207	108	49.1065	45
	42.5112	73	49.0114	41	49.0208	127	49.0162	68	39.1017	60	48.3875	56	50.3207	109	49.1065	60
	42.5112	99	49.0114	42	49.0208	128	49.0162	69	39.1017	67	48.3875	57	50.3207	123	49.1065	97
	42.9827	41	49.0114	43	49.0208	135	49.0162	70	39.1017	68	48.3875	67	50.3207	125	49.1399	42
	42.9827	42	49.0114	50	49.0208	150	49.0162	71	39.1017	69	48.3875	68	50.3207	126	49.1399	45
	42.9827	56	49.0114	51	49.0208	168	49.0162	74	39.1017	71	48.3875	69	50.3207	135	49.1399	55
	42.9827	70	49.0114	52	49.1589	40	49.0162	75	39.1017	72	48.3875	70	50.3207	153	49.1399	56
	48.2447	45	49.0114	53	49.1589	42	49.0162	77	39.1017	73	48.3875	71	50.3207	154	49.1399	58
	48.2447	50	49.0114	54	49.1589	43	49.0162	78	39.1017	81	48.3875	72	50.3207	168	49.1399	84
	48.2447	51	49.0114	55	49.1589	56	49.0162	79	39.1017	82	48.3875	82	50.3922	42	49.1399	86
	48.2447	65	49.0114	56	49.1589	71	49.0162	80	39.1017	85	48.3875	190	50.3922	43	49.1399	114
	48.2447	66	49.0114	57	49.1589	84	49.0162	81	39.1017	87	48.4304	105	50.3922	44	49.1399	115
	48.2447	77	49.0114	58	49.1589	85	49.0162	82	39.1017	95	48.4304	119	50.3922	45	49.197	45
	48.2447	79	49.0114	62	49.1589	86	49.0162	83	39.1017	96	48.4304	133	50.3922	56	49.197	61
	48.2447	94	49.0114	63	49.1589	89	49.0162	84	39.1017	97	48.4304	147	50.3922	60	49.197	73
	48.2447	95	49.0114	64	49.1589	114	49.0162	85	39.1017	99	48.4304	148	50.3922	61	49.197	103
	48.2447	107	49.0114	65	49.2065	104	49.0162	89	39.1017	100	48.4304	175	50.3922	62	49.197	123
	48.2447	138	49.0114	66	49.2065	105	49.0162	90	39.1017	114	48.4304	190	50.3922	73	49.197	138
	48.5827	41	49.0114	67	49.2065	112	49.0162	91	39.1255	40	48.578	41	50.3922	74	49.2589	43
	48.5827	42	49.0114	68	49.2065	156	49.0162	96	39.1255	42	48.578	42	50.8302	51	49.2589	55
	48.5827	43	49.0114	69	49.3256	41	49.0162	97	39.1255	60	48.578	43	50.8302	65	49.2589	57
	48.5827	44	49.0114	70	49.3256	43	49.0162	98	39.1255	66	48.578	45	50.8302	69	49.2589	60
	48.5827	45	49.0114	71	49.3256	55	49.0162	103	39.1255	72	48.578	56	50.8302	77	49.2589	73
	48.5827	54	49.0114	73	49.3256	56	49.0162	105	39.1255	82	48.578	57	50.8302	79	49.2589	83
	48.5827	57	49.0114	74	49.3256	57	49.0162	107	39.1255	97	48.578	58	50.8302	91	49.2589	85
	48.5827	58	49.0114	75	49.3256	60	49.0162	108	39.2256	41	48.578	59	50.8302	92	49.2589	97
	48.5827	72	49.0114	77	49.3256	61	49.0162	109	39.2256	49	48.578	61	50.8302	103	49.2589	129
	48.5827	73	49.0114	78	49.3256	69	49.0162	110	39.2256	50	48.578	85	50.8302	105	49.2589	241
	48.5827	152	49.0114	79	49.3256	71	49.0162	123	39.2256	51	48.578	103	50.8302	106	49.2589	284
	48.6637	73	49.0114	81	49.3256	73	49.0162	124	39.2256	52	48.6542	43	50.8302	107	49.2875	70
	48.6637	197	49.0114	82	49.3256	83	49.0162	125	39.2256	53	48.6542	56	50.8302	108	49.2875	98
	48.6637	221	49.0114	83	49.3256	85	49.0162	126	39.2256	61	48.6542	59	50.8302	121	49.2875	99
	48.6637	281	49.0114	84	49.3256	87	49.0162	127	39.2256	62	48.6542	69	50.8302	166	49.2875	137
	48.6637	355	49.0114	85	49.3256	97	49.0162	128	39.2256	63	48.6542	73	50.8302	244	49.3494	43
	48.797	41	49.0114	89	49.3256	129	49.0162	135	39.2256	64	48.6542	83	51.1874	41	49.3494	73
	48.797	42	49.0114	90	49.3256	241	49.0162	136	39.2256	65	48.6542	103	51.1874	43	49.3494	79
	48.797	43	49.0114	91	49.3256	284	49.0162	150	39.2256	66	48.6542	147	51.1874	51	49.3494	107
	48.797	45	49.0114	96	49.3589	40	49.0162	151	39.2256	74	48.7161	73	51.1874	53	49.3494	128
	48.797	55	49.0114	97	49.3589	41	49.0162	168	39.2256	75	48.7161	93	51.1874	55	49.3494	129
	48.797	56	49.0114	98	49.3589	55	49.0876	55	39.2256	76	48.7161	151	51.1874	67	49.3637	55
	48.797	57	49.0114	99	49.3589	284	49.0876	59	39.2256	77	48.7161	166	51.1874	69	49.3637	60
	48.797	60	49.0114	103	49.378	57	49.0876	74	39.2256	78	48.778	73	51.1874	77	49.3637	73
	48.797	61	49.0114	105	49.378	60	49.0876	87	39.2256	79	48.778	85	51.1874	79	49.3637	100
	48.797	69	49.0114	106	49.378	69	49.0876	101	39.2256	87	48.778	129	51.1874	81	49.3637	107
	48.797	73	49.0114	107	49.378	71	49.1447	41	39.2256	89	48.778	189	51.1874	85	49.4399	57
	48.797	74	49.0114	108	49.378	73	49.1447	42	39.2256	90	48.778	204	51.1874	86	49.4399	68
	48.797	87	49.0114	109	49.378	129	49.1447	43	39.2256	91	48.9113	57	51.1874	91	49.4399	87
	48.797	98	49.0114	110	49.378	284	49.1447	45	39.2256	92	48.9113	73	51.1874	93	49.4399	129
	48.797	101	49.0114	111	49.4018	41	49.1447	55	39.2256	93	48.9113	79	51.1874	105	49.4399	241
	48.797	107	49.0114	112	49.4018	43	49.1447	56	39.2256	94	48.9113	109	51.1874	107	49.4399	284
	48.797	115	49.0114	123	49.4018	55	49.1447	57	39.2256	103	48.9113	129	51.1874	108	49.4684	41
	48.797	129	49.0114	124	49.4018	57	49.1447	67	39.2256	104	48.9256	55	51.1874	109	49.4684	43
	48.9685	105	49.0114	125	49.4018	60	49.1447	69	39.2256	105	48.9256	73	51.1874	110	49.4684	57
	48.9685	173	49.0114	126	49.4018	69	49.1447	84	39.2256	122	48.9256	107	51.1874	111	49.4684	70
	48.9685	174	49.0114	135	49.4018	71	49.1447	114	39.2256	123	48.9256	121	51.1874	113	49.4684	71
	48.9685	188	49.0114	136	49.4018	73	49.2828	59	40.0637	41	48.9256	126	51.1874	168	49.4684	73
	49.0161	41	49.0114	140	49.4018	83	49.2828	107	40.0637	42	48.9256	129	51.1874	169	49.4684	74
	49.0161	42	49.0114	150	49.4018	85	49.2828	135	40.0637	70	48.9256	284	51.7112	54	49.4684	83
	49.0161	43	49.0114	151	49.4018	87	49.2828	161	40.0637	113	49.0113	40	51.7112	69	49.4684	93
	49.0161	49	49.0114	162	49.4018	97	49.3685	40	40.1589	41	49.0113	41	51.7112	70	49.4684	103
	49.0161	50	49.0114	164	49.4018	129	49.3685	41	40.1589	55	49.0113	42	51.7112	97	49.4684	129
	49.0161	51	49.0114	166	49.4018	185	49.3685	42	40.1589	60	49.0113	43	51.7636	55	49.4684	241
	49.0161	52	49.0114	168	49.4018	241	49.3685	55	40.1589	67	49.0113	45	51.7636	70	49.4684	284
	49.0161	53	49.0923	69	49.4208	41	49.3685	67	40.1589	68	49.0113	49	51.7636	83	49.5208	41
	49.0161	54	49.0923	79	49.4208	43	49.3685	68	40.1589	69	49.0113	50	51.7636	97	49.5208	57
	49.0161	55	49.0923	107	49.4208	54	49.3685	69	40.1589	71	49.0113	51	51.7636	111	49.5208	60
	49.0161	56	49.0923	109	49.4208	55	49.3685	91	40.1589	72	49.0113	52	51.8255	42	49.5208	63
	49.0161	57	49.1161	41	49.4208	57	49.3685	96	40.1589	114	49.0113	53	51.8255	43	49.5208	69
	49.0161	61	49.1161	55	49.4208	59	49.3685	97	47.4733	82	49.0113	54	51.8255	45	49.5208	71
	49.0161	62	49.1161	67	49.4208	60	49.3685	98	47.4733	83	49.0113	55	51.8255	55	49.5208	73
	49.0161	63	49.1161	69	49.4208	61	49.3685	108	47.4733	113	49.0113	56	51.8255	57	49.5208	83
	49.0161	64	49.1161	79	49.4208	69	49.4162	59	47.4733	114	49.0113	57	51.8255	61	49.5208	85
	49.0161	65	49.1161	91	49.4208	70	49.4162	91	48.159	41	49.0113	60	51.8255	85	49.5208	87
	49.0161	66	49.1161	93	49.4208	71	49.4162	175	48.159	43	49.0113	61	51.8255	86	49.5208	92
	49.0161	67	49.1161	94	49.4208	73	49.4162	204	48.159	55	49.0113	62	52.0684	50	49.5208	93
	49.0161	68	49.1161	133	49.4208	83	49.44	43	48.159	57	49.0113	63	52.0684	51	49.5208	97
	49.0161	69	49.1161	161	49.4208	85	49.44	57	48.159	59	49.0113	64	52.0684	77	49.5208	115
	49.0161	70	49.3257	60	49.4208	87	49.44	86	48.159	75	49.0113	65	52.0684	95	49.5208	164
	49.0161	71	49.3257	73	49.4208	88	49.44	97	48.159	83	49.0113	66	52.0684	105	49.5208	185
	49.0161	74	49.3257	145	49.4208	185	49.44	109	48.159	99	49.0113	67	52.0684	112	49.5208	241
	49.0161	75	49.3257	284	49.4875	43	49.6876	41	48.159	101	49.0113	68	52.0684	122	49.5208	284
	49.0161	76	49.3876	43	49.4875	57	49.6876	55	48.6543	40	49.0113	69	52.2303	43	49.5923	43
	49.0161	77	49.3876	60	49.4875	60	49.6876	59	48.6543	41	49.0113	70	52.2303	53	49.5923	55
	49.0161	78	49.3876	73	49.4875	61	49.6876	101	48.6543	50	49.0113	71	52.2303	55	49.5923	57
	49.0161	79	49.3876	107	49.4875	69	49.7114	55	48.6543	51	49.0113	73	52.2303	63	49.5923	60
	49.0161	80	49.3876	144	49.4875	73	49.7114	57	48.6543	52	49.0113	74	52.2303	65	49.5923	69
	49.0161	83	49.3876	183	49.4875	83	49.7114	69	48.6543	53	49.0113	75	52.2303	67	49.5923	73
	49.0161	89	49.4114	59	49.4875	85	49.7114	74	48.6543	55	49.0113	77	52.2303	69	49.5923	115
	49.0161	90	49.4114	73	49.4875	97	49.7114	75	48.6543	57	49.0113	78	52.2303	70	49.5923	129
	49.0161	91	49.4114	77	49.4875	125	49.7114	87	48.6543	61	49.0113	79	52.2303	77	49.5923	185
	49.0161	97	49.4114	79	49.4875	185	49.7114	143	48.6543	62	49.0113	80	52.2303	78	49.5923	241
	49.0161	98	49.4114	87	49.4875	241	49.7114	239	48.6543	63	49.0113	81	52.2303	79	49.5923	284
	49.0161	102	49.4114	94	49.4875	285	49.74	55	48.6543	64	49.0113	82	52.2303	80	49.6065	41
	49.0161	103	49.4114	107	49.5256	41	49.74	59	48.6543	65	49.0113	83	52.2303	81	49.6065	60
	49.0161	105	49.4114	191	49.5256	43	49.74	74	48.6543	66	49.0113	84	52.2303	91	49.6065	69
	49.0161	106	49.4257	43	49.5256	55	49.74	87	48.6543	67	49.0113	85	52.2303	93	49.6065	114
	49.0161	107	49.4257	55	49.5256	56	49.74	143	48.6543	69	49.0113	87	52.2303	95	49.6065	284
	49.0161	108	49.4257	57	49.5256	57	49.74	175	48.6543	74	49.0113	89	52.2303	97	49.6875	43
	49.0161	109	49.4257	60	49.5256	60	49.74	204	48.6543	75	49.0113	90	52.2303	107	49.6875	45
	49.0161	111	49.4257	73	49.5256	61	49.74	239	48.6543	76	49.0113	91	52.2303	108	49.6875	71
	49.0161	117	49.4257	103	49.5256	69	49.8447	40	48.6543	77	49.0113	92	52.2303	109	49.6875	73
	49.0161	118	49.4257	129	49.5256	71	49.8447	41	48.6543	78	49.0113	93	52.2303	110	49.6875	83
	49.0161	119	49.4924	42	49.5256	73	49.8447	42	48.6543	79	49.0113	95	52.2303	111	49.6875	85
	49.0161	125	49.4924	45	49.5256	83	49.8447	43	48.6543	80	49.0113	96	52.2303	112	49.6875	97
	49.0161	126	49.4924	46	49.5256	85	49.8447	44	48.6543	81	49.0113	97	52.2303	123	49.6875	129
	49.0161	133	49.4924	47	49.5256	87	49.8447	45	48.6543	85	49.0113	98	52.2303	125	49.6875	185
	49.0161	135	49.4924	55	49.5256	101	49.8447	46	48.6543	89	49.0113	99	52.2303	135	49.6875	241
	49.0161	136	49.4924	57	49.5256	115	49.8447	47	48.6543	90	49.0113	103	52.2303	137	49.6875	284
	49.0161	149	49.4924	58	49.5256	129	49.8447	49	48.6543	91	49.0113	105	52.2303	138	49.7494	42
	49.0161	150	49.4924	59	49.5256	185	49.8447	50	48.6543	92	49.0113	106	52.2303	139	49.7494	43
	49.0161	151	49.4924	60	49.5256	241	49.8447	51	48.6543	93	49.0113	107	52.2303	153	49.7494	44
	49.0161	162	49.4924	61	49.5256	284	49.8447	52	48.6543	94	49.0113	108	52.2303	168	49.7494	45
	49.097	41	49.4924	62	49.5684	43	49.8447	53	48.6543	95	49.0113	109	52.2493	43	49.7494	46
	49.097	53	49.4924	73	49.5684	57	49.8447	54	48.6543	102	49.0113	110	52.2493	67	49.7494	47
	49.097	55	49.4924	106	49.5684	60	49.8447	55	48.6543	103	49.0113	111	52.2493	78	49.7494	57
	49.097	67	49.4924	129	49.5684	69	49.8447	56	48.6543	104	49.0113	112	52.2493	83	49.7494	58
	49.097	68	49.4924	284	49.5684	73	49.8447	57	48.6543	105	49.0113	115	53.1208	41	49.7494	61
	49.097	69	49.578	60	49.5684	83	49.8447	58	48.6543	106	49.0113	117	53.1208	42	49.7494	62
	49.097	79	49.578	73	49.5684	85	49.8447	59	48.6543	107	49.0113	118	53.1208	43	49.7494	74
	49.097	81	49.578	121	49.5684	185	49.8447	60	48.6543	108	49.0113	119	53.1208	45	49.7494	75
	49.097	91	49.578	149	49.5684	241	49.8447	61	48.6543	109	49.0113	120	53.1208	55	49.7494	126
	49.097	93	49.578	164	49.597	40	49.8447	66	48.6543	115	49.0113	121	53.1208	56	49.797	83
	49.097	95	49.659	43	49.597	41	49.8447	67	48.6543	117	49.0113	122	53.1208	57	49.797	85
	49.097	105	49.659	55	49.597	43	49.8447	68	48.6543	118	49.0113	123	53.1208	60	49.797	97
	49.097	119	49.659	60	49.597	55	49.8447	69	48.6543	119	49.0113	124	53.1208	61	49.797	129
	49.097	120	49.659	73	49.597	57	49.8447	70	48.6543	120	49.0113	125	53.1208	69	49.797	185
	49.097	133	49.659	129	49.597	60	49.8447	71	48.6543	121	49.0113	126	53.1208	71	49.797	241
	49.097	159	49.659	195	49.597	61	49.8447	72	48.6543	122	49.0113	127	53.1208	73	49.8161	85
	49.1304	53	49.659	241	49.597	70	49.8447	73	48.6543	123	49.0113	128	53.1208	74	49.8161	97
	49.1304	65	49.6781	60	49.597	71	49.8447	74	48.6543	131	49.0113	129	53.1208	85	49.8161	98
	49.1304	68	49.6781	73	49.597	73	49.8447	75	48.6543	132	49.0113	131	53.1208	87	49.8161	129
	49.1304	69	49.6781	197	49.597	83	49.8447	81	48.6543	133	49.0113	133	53.1208	97	49.8542	75
	49.1304	79	49.6781	284	49.597	85	49.8447	83	48.6543	134	49.0113	134	53.1208	98	49.8542	83
	49.1304	95	49.7209	43	49.597	87	49.8447	84	48.6543	135	49.0113	135	53.1208	101	49.8542	111
	49.1304	119	49.7209	45	49.597	129	49.8447	85	48.6543	137	49.0113	136	53.1208	111	49.8542	129
	49.1304	120	49.7209	55	49.597	199	49.8447	86	48.6543	138	49.0113	147	53.1208	115	49.8542	152
	49.1304	133	49.7209	57	49.597	241	49.8447	87	48.6543	147	49.0113	148	53.1208	129	49.8542	182
	49.3304	135	49.7209	59	49.597	284	49.8447	88	48.6543	148	49.0113	149	53.1208	130	49.8732	47
	49.3304	145	49.7209	60	49.6541	41	49.8447	96	48.6543	149	49.0113	150	53.1208	157	49.8732	67
	49.3304	173	49.7209	61	49.6541	42	49.8447	97	48.6543	150	49.0113	151	53.1208	171	49.8732	74
	49.3304	188	49.7209	73	49.6541	43	49.8447	98	48.6543	163	49.0113	157	53.1208	200	49.8732	95
	49.4113	59	49.7209	74	49.6541	55	49.8447	99	48.6543	164	49.0113	160	53.2112	41	49.8732	97
	49.4113	70	49.7209	87	49.6541	56	49.8447	100	48.6543	165	49.0113	161	53.2112	50	49.8732	241
	49.4113	77	49.7209	97	49.6541	57	49.8447	101	48.6543	166	49.0113	167	53.2112	69	49.8732	284
	49.4113	79	49.7209	129	49.6541	59	49.8447	102	48.6543	212	49.0113	168	53.2112	97	49.878	74
	49.4113	88	49.7209	143	49.6541	60	49.8447	103	48.7733	41	49.0113	175	53.2112	126	49.878	82
	49.4113	94	49.7209	227	49.6541	61	49.8447	111	48.7733	60	49.0113	176	54.3922	52	49.878	83
	49.4113	107	49.7209	241	49.6541	67	49.8447	113	48.7733	61	49.0113	185	54.3922	53	49.878	85
	49.4113	122	49.8352	44	49.6541	69	49.8447	114	48.7733	73	49.0113	190	54.3922	81	49.878	87
	49.4113	136	49.8352	45	49.6541	70	49.8447	115	48.7733	115	49.0113	191	54.3922	123	49.878	97
	49.4113	163	49.8352	72	49.6541	71	49.8447	116	48.7733	129	49.0113	241	54.3922	151	49.878	98
	49.4113	183	49.8352	101	49.6541	73	49.8447	126	48.8447	41	49.0113	284	54.3922	152	49.878	103
	49.4208	43	49.8352	144	49.6541	83	49.8447	127	48.8447	42	49.0113	285	57.9875	45	49.878	111
	49.4208	70	49.8352	154	49.6541	84	49.8447	129	48.8447	43	49.097	57	57.9875	57	49.878	128
	49.4208	103	49.9114	41	49.6541	85	49.8447	139	48.8447	53	49.097	68	57.9875	73	49.878	129
	49.4208	121	49.9114	54	49.6541	87	49.8447	142	48.8447	54	49.097	73	57.9875	79	49.878	141
	49.4208	136	49.9114	57	49.6541	97	49.8447	144	48.8447	55	49.097	129	57.9875	129	49.878	143
	49.4542	42	49.9114	68	49.6541	98	49.8447	145	48.8447	56	49.1589	43	57.9875	185	49.878	154
	49.4542	45	50.0114	65	49.6541	99	49.8447	146	48.8447	57	49.1589	60	58.0065	50	49.878	156
	49.4542	46	50.0114	91	49.6541	101	49.8447	154	48.8447	58	49.1589	61	58.0065	67	49.878	157
	49.4542	47	50.0114	119	49.6541	102	50.0019	42	48.8447	59	49.1589	241	58.0065	73	49.878	185
	49.4542	48	50.0114	120	49.6541	111	50.0019	43	48.8447	60	49.278	59	58.0065	106	49.878	284
	49.4542	49	50.0114	190	49.6541	115	50.0019	45	48.8447	67	49.278	79	66.5781	57	49.9208	40
	49.4542	58	50.0114	191	49.6541	116	50.0019	55	48.8447	68	49.278	91	66.5781	71	49.9208	41
	49.4542	59	50.0685	41	49.6541	125	50.0019	56	48.8447	69	49.278	93	66.5781	113	49.9208	42
	49.4542	60	50.0685	43	49.6541	129	50.0019	57	48.8447	70	49.278	108	66.5781	185	49.9208	43
	49.4542	61	50.0685	55	49.6541	130	50.0019	58	48.8447	71	49.278	120	66.6686	45	49.9208	44
	49.4542	62	50.0685	57	49.6541	185	50.0019	61	48.8447	73	49.278	135	66.6686	53	49.9208	45
	49.4542	63	50.0685	60	49.6541	199	50.0019	71	48.8447	79	49.278	159	66.6686	57	49.9208	46
	49.4542	106	50.0685	69	49.6541	241	50.0019	73	48.8447	81	49.4399	41	66.6686	82	49.9208	47
	49.4542	108	50.0685	71	49.6541	242	50.0019	74	48.8447	82	49.4399	42	66.6686	96	49.9208	49
	49.4542	197	50.0685	73	49.6541	255	50.0019	103	48.8447	83	49.4399	43	66.6686	113	49.9208	50
	49.8304	43	50.0685	79	49.6541	284	50.0019	116	48.8447	85	49.4399	44	66.7114	54	49.9208	51
	49.8304	44	50.0685	83	49.6541	285	50.0543	41	48.8447	99	49.4399	45	66.7114	57	49.9208	52
	49.8304	45	50.0685	101	49.6732	55	50.0543	42	48.8447	100	49.4399	57	66.7114	71	49.9208	53
	49.8304	55	50.0685	129	49.6732	61	50.0543	43	48.8447	117	49.4399	59	66.7114	95	49.9208	54
	49.8304	72	50.2209	59	49.6732	97	50.0543	45	48.8447	284	49.4399	61	66.7114	214	49.9208	55
	49.8304	73	50.2209	60	49.6732	129	50.0543	55	48.8876	61	49.4399	67	66.7352	45	49.9208	56
	49.8304	101	50.2209	107	49.6732	185	50.0543	57	48.8876	73	49.4399	68	66.7352	54	49.9208	57
	49.8304	144	50.2209	118	49.7256	41	50.0543	71	48.8876	129	49.4399	69	66.7352	57	49.9208	58
	49.9828	43	50.2209	135	49.7256	42	50.0543	73	48.8876	241	49.4399	72	66.7352	71	49.9208	59
	49.9828	61	50.2209	150	49.7256	43	50.0543	74	48.8876	284	49.4399	73	66.7352	82	49.9208	60
	49.9828	71	50.2781	45	49.7256	54	50.0543	85	48.9114	41	49.4399	74	66.7352	96	49.9208	61
	49.9828	89	50.2781	46	49.7256	55	50.0543	91	48.9114	69	49.4399	75	66.7352	113	49.9208	66
	49.9828	103	50.2781	47	49.7256	56	50.0543	99	48.9114	129	49.4399	79	66.7352	130	49.9208	67
	50.0113	65	50.2781	48	49.7256	57	50.0543	103	48.9114	241	49.4399	83	66.7543	57	49.9208	68
	50.0113	91	50.2781	49	49.7256	59	50.0543	117	48.9447	41	49.4399	86	66.7543	68	49.9208	69
	50.0113	119	50.2781	55	49.7256	60	50.0543	190	48.9447	42	49.4399	93	66.7543	102	49.9208	70
	50.0113	120	50.2781	58	49.7256	61	50.0543	191	48.9447	43	49.4399	95	66.7543	130	49.9208	71
	50.0113	162	50.2781	59	49.7256	67	50.1257	40	48.9447	55	49.4399	100	66.7543	158	49.9208	72
	50.0113	190	50.2781	61	49.7256	69	50.1257	41	48.9447	56	49.4399	103	66.7543	185	49.9208	73
	50.0113	191	50.2781	63	49.7256	70	50.1257	43	48.9447	57	49.4399	104	66.7543	214	49.9208	74
	50.0685	40	50.2781	73	49.7256	71	50.1257	67	48.9447	60	49.4399	105	66.7543	257	49.9208	75
	50.0685	41	50.2781	74	49.7256	73	50.1257	68	48.9447	61	49.4399	109	66.7829	45	49.9208	81
	50.0685	42	50.2781	75	49.7256	74	50.1257	69	48.9447	69	49.4399	110	66.7829	54	49.9208	82
	50.0685	43	50.2781	87	49.7256	75	50.1257	71	48.9447	70	49.4399	115	66.7829	68	49.9208	83
	50.0685	45	50.2781	88	49.7256	82	50.1257	74	48.9447	71	49.4399	116	66.7829	70	49.9208	84
	50.0685	51	50.2781	105	49.7256	83	50.1257	85	48.9447	73	49.4399	119	66.7829	82	49.9208	85
	50.0685	53	50.2781	120	49.7256	84	50.1257	87	48.9447	83	49.4399	121	66.7829	96	49.9208	86
	50.0685	54	50.5304	42	49.7256	85	50.1257	97	48.9447	84	49.4399	123	66.7829	102	49.9208	87
	50.0685	55	50.5304	45	49.7256	87	50.1257	113	48.9447	85	49.4399	139	66.7829	113	49.9208	88
	50.0685	56	50.5304	46	49.7256	97	50.1257	142	48.9447	87	49.4399	142	66.8019	57	49.9208	95
	50.0685	57	50.5304	47	49.7256	98	50.1257	143	48.9447	111	49.4399	151	66.8019	58	49.9208	96
	50.0685	58	50.5304	55	49.7256	99	50.1543	82	48.9447	115	49.4399	166	66.8019	70	49.9208	97
	50.0685	59	50.5304	56	49.7256	101	50.1543	83	48.9447	129	49.4399	177	66.8019	71	49.9208	98
	50.0685	60	50.5304	57	49.7256	111	50.1543	95	48.9447	185	49.4589	67	66.8019	101	49.9208	99
	50.0685	61	50.5304	58	49.7256	115	50.1543	96	48.9447	199	49.4589	71	66.8019	112	49.9208	100
	50.0685	67	50.5304	60	49.7256	116	50.1543	153	48.9447	200	49.4589	100	66.8019	172	49.9208	101
	50.0685	68	50.5304	73	49.7256	129	50.1543	156	48.9447	227	49.4589	128	66.8019	194	49.9208	102
	50.0685	69	50.5304	74	49.7256	130	50.1543	226	48.9447	241	49.4589	171	66.8019	199	49.9208	103
	50.0685	70	50.5304	75	49.7256	143	50.1781	41	48.9447	284	49.5208	42	66.8019	214	49.9208	109
	50.0685	71	50.5304	84	49.7256	171	50.1781	42	49.0209	40	49.5208	43	66.8019	257	49.9208	111
	50.0685	72	50.5304	85	49.7256	185	50.1781	43	49.0209	41	49.5208	45	66.8305	57	49.9208	113
	50.0685	73	50.5304	86	49.7256	213	50.1781	45	49.0209	42	49.5208	60	66.8305	68	49.9208	114
	50.0685	74	50.6638	42	49.7256	227	50.1781	46	49.0209	43	49.5208	71	66.8305	70	49.9208	115
	50.0685	75	50.6638	43	49.7256	241	50.1781	47	49.0209	49	49.5208	89	66.8305	87	49.9208	116
	50.0685	79	50.6638	45	49.7256	242	50.1781	50	49.0209	50	49.6685	56	66.8305	102	49.9208	126
	50.0685	81	50.6638	56	49.7256	255	50.1781	51	49.0209	51	49.6685	67	66.8305	111	49.9208	127
	50.0685	82	50.8685	41	49.7256	270	50.1781	53	49.0209	52	49.6685	71	66.8305	130	49.9208	129
	50.0685	83	50.8685	53	49.7256	284	50.1781	55	49.0209	53	49.6685	99	66.8305	143	49.9208	142
	50.0685	84	50.8685	69	49.7256	285	50.1781	56	49.0209	54	49.697	74	66.8305	185	49.9208	144
	50.0685	85	50.8685	77	49.7827	57	50.1781	57	49.0209	55	49.697	75	66.8305	194	49.9208	145
	50.0685	86	50.8685	100	49.7827	60	50.1781	58	49.0209	56	49.697	87	66.8305	199	49.9208	146
	50.0685	87	50.8685	105	49.7827	61	50.1781	73	49.0209	57	49.697	129	66.8305	214	49.9208	284
	50.0685	88	51.5352	42	49.7827	71	50.1781	74	49.0209	61	49.697	227	66.8543	43	50.0018	43
	50.0685	93	51.5352	47	49.7827	73	50.1781	75	49.0209	62	49.697	239	66.8543	45	50.0018	61
	50.0685	95	51.5352	60	49.8256	41	50.1781	85	49.0209	63	49.7351	41	66.8543	53	50.0018	74
	50.0685	97	51.5352	71	49.8256	70	50.1781	86	49.0209	64	49.7351	43	66.8543	54	50.0018	86
	50.0685	98	51.5352	85	49.8256	82	50.1781	100	49.0209	65	49.7351	45	66.8543	56	50.0018	103
	50.0685	101	51.5543	41	49.8256	98	50.1781	101	49.0209	66	49.7351	53	66.8543	57	50.0018	104
	50.0685	107	51.5543	42	49.8256	99	50.1781	103	49.0209	67	49.7351	55	66.8543	67	50.1351	40
	50.0685	110	51.5543	43	49.8637	41	50.2828	45	49.0209	68	49.7351	56	66.8543	68	50.1351	41
	50.0685	111	51.5543	57	49.8637	57	50.2828	56	49.0209	69	49.7351	59	66.8543	70	50.1351	42
	50.0685	112	51.5543	58	49.8637	60	50.2828	73	49.0209	70	49.7351	67	66.8543	71	50.1351	43
	50.0685	113	51.5543	60	49.8637	61	50.2828	74	49.0209	71	49.7351	68	66.8543	81	50.1351	44
	50.0685	115	51.5543	65	49.8637	65	50.4305	43	49.0209	73	49.7351	69	66.8543	87	50.1351	45
	50.0685	116	51.5543	69	49.8637	70	50.4305	45	49.0209	74	49.7351	70	66.8543	93	50.1351	46
	50.0685	129	51.5543	70	49.8637	79	50.4305	56	49.0209	75	49.7351	74	66.8543	101	50.1351	49
	50.0685	130	51.5543	71	49.8637	81	50.4305	58	49.0209	76	49.7351	75	66.8543	111	50.1351	50
	50.0685	135	51.5543	73	49.8637	82	50.4305	61	49.0209	77	49.7351	81	66.8543	112	50.1351	51
	50.0685	143	51.5543	86	49.8637	83	50.4305	70	49.0209	78	49.7351	82	66.8543	113	50.1351	52
	50.0685	144	51.5543	89	49.8637	86	50.4305	73	49.0209	79	49.7351	83	66.8543	125	50.1351	53
	50.0685	155	51.5543	91	49.8637	93	50.4305	74	49.0209	80	49.7351	87	66.8543	130	50.1351	54
	50.0685	172	51.5543	98	49.8637	95	50.5495	41	49.0209	81	49.7351	88	66.8543	143	50.1351	55
	50.259	41	51.5543	99	49.8637	96	50.5495	50	49.0209	82	49.7351	94	66.8543	172	50.1351	56
	50.259	42	51.5543	119	49.8637	97	50.5495	51	49.0209	83	49.7351	95	66.8543	185	50.1351	57
	50.259	43	51.5543	120	49.8637	108	50.5495	52	49.0209	84	49.7351	96	66.8543	213	50.1351	58
	50.259	44	51.5543	144	49.8637	109	50.5495	53	49.0209	85	49.7351	97	66.8876	43	50.1351	59
	50.259	45	51.7638	73	49.8637	111	50.5495	57	49.0209	86	49.7351	109	66.8876	55	50.1351	60
	50.259	46	51.7638	85	49.8637	129	50.5495	58	49.0209	87	49.7351	110	66.8876	57	50.1351	61
	50.259	47	51.7638	86	49.8637	139	50.5495	79	49.0209	88	49.7351	152	66.8876	67	50.1351	66
	50.259	48	51.7638	101	49.8637	143	50.5495	80	49.0209	89	49.7351	170	66.8876	69	50.1351	67
	50.259	49	51.9781	53	49.8637	154	50.5495	81	49.0209	90	49.7351	227	66.8876	71	50.1351	68
	50.259	53	51.9781	81	49.8637	155	50.5495	85	49.0209	91	49.7351	270	66.8876	82	50.1351	69
	50.259	55	51.9781	95	49.8637	156	50.5495	109	49.0209	92	49.8256	41	66.8876	83	50.1351	70
	50.259	56	51.9781	109	49.8637	185	50.5495	110	49.0209	93	49.8256	42	66.8876	87	50.1351	71
	50.259	57	51.9781	110	49.8637	199	50.5495	125	49.0209	94	49.8256	43	66.8876	95	50.1351	72
	50.259	58	52.1495	41	49.8637	227	50.5495	126	49.0209	95	49.8256	44	66.8876	99	50.1351	73
	50.259	59	52.1495	58	49.8637	242	50.5495	127	49.0209	96	49.8256	45	66.8876	111	50.1351	79
	50.259	60	52.1495	82	49.8637	255	50.5495	210	49.0209	97	49.8256	46	66.8876	113	50.1351	83
	50.259	61	52.1495	97	49.8637	285	50.5781	42	49.0209	98	49.8256	52	66.8876	129	50.1351	84
	50.259	62	52.1495	118	49.8637	286	50.5781	43	49.0209	101	49.8256	53	66.8876	130	50.1351	85
	50.259	63	52.221	41	49.9018	40	50.5781	45	49.0209	102	49.8256	54	66.8876	185	50.1351	86
	50.259	71	52.221	54	49.9018	41	50.5781	55	49.0209	103	49.8256	55	66.8876	199	50.1351	87
	50.259	73	52.221	55	49.9018	42	50.5781	56	49.0209	104	49.8256	56	66.8876	213	50.1351	88
	50.259	74	52.221	69	49.9018	43	50.5781	73	49.0209	105	49.8256	57	66.8876	214	50.1351	95
	50.259	75	52.221	83	49.9018	44	50.5781	99	49.0209	106	49.8256	58	66.8876	256	50.1351	96
	50.259	76	52.221	84	49.9018	45	50.5781	101	49.0209	107	49.8256	59	66.9114	41	50.1351	97
	50.259	77	52.221	96	49.9018	46	50.5781	116	49.0209	108	49.8256	61	66.9114	43	50.1351	98
	50.259	83	52.221	97	49.9018	47	50.7305	42	49.0209	109	49.8256	66	66.9114	45	50.1351	99
	50.259	87	52.221	110	49.9018	50	50.7305	43	49.0209	110	49.8256	69	66.9114	53	50.1351	100
	50.259	89	52.2828	54	49.9018	52	50.7305	45	49.0209	111	49.8256	71	66.9114	55	50.1351	111
	50.259	102	52.2828	55	49.9018	53	50.7305	46	49.0209	115	49.8256	72	66.9114	56	50.1351	113
	50.259	103	52.2828	56	49.9018	54	50.7305	56	49.0209	116	49.8256	73	66.9114	57	50.1351	114
	50.259	105	52.2828	69	49.9018	55	50.7305	57	49.0209	117	49.8256	84	66.9114	60	50.1351	115
	50.259	119	52.2828	70	49.9018	56	50.7305	72	49.0209	118	49.8256	85	66.9114	61	50.1351	127
	50.259	120	52.2828	81	49.9018	57	50.7305	102	49.0209	119	49.8256	86	66.9114	67	50.1351	128
	50.259	121	52.2828	82	49.9018	58	50.7305	103	49.0209	120	49.8256	100	66.9114	69	50.1351	141
	50.259	122	52.2828	83	49.9018	59	50.7305	111	49.0209	121	49.8256	101	66.9114	70	50.1351	142
	50.259	133	52.2828	84	49.9018	60	50.7305	258	49.0209	123	49.8256	102	66.9114	71	50.1351	143
	50.259	190	52.2828	96	49.9018	61	50.8209	41	49.0209	124	49.8256	103	66.9114	74	50.1351	144
	50.5304	42	52.2828	97	49.9018	66	50.8209	42	49.0209	125	49.8256	104	66.9114	82	50.1351	241
	50.5304	45	52.2828	98	49.9018	67	50.8209	43	49.0209	126	49.8256	113	66.9114	85	50.1351	284
	50.5304	46	52.2828	111	49.9018	68	50.8209	44	49.0209	127	49.8256	115	66.9114	87	50.1732	50
	50.5304	55	52.3257	41	49.9018	69	50.8209	45	49.0209	129	49.8256	116	66.9114	93	50.1732	65
	50.5304	56	52.3257	43	49.9018	70	50.8209	55	49.0209	133	49.8256	144	66.9114	95	50.1732	93
	50.5304	57	52.3257	54	49.9018	71	50.8209	57	49.0209	134	49.8256	145	66.9114	97	50.1732	112
	50.5304	58	52.3257	55	49.9018	72	50.8209	58	49.0209	135	49.878	59	66.9114	99	50.1732	121
	50.5304	73	52.3257	60	49.9018	73	50.8209	60	49.0209	136	49.878	65	66.9114	101	50.1732	149
	50.5304	74	52.3257	69	49.9018	74	50.8209	70	49.0209	137	49.878	77	66.9114	111	50.1732	150
	50.5304	85	52.3257	70	49.9018	75	50.8209	71	49.0209	147	49.878	79	66.9114	112	50.2018	41
	50.5304	86	52.3257	73	49.9018	81	50.8209	73	49.0209	148	49.878	91	66.9114	113	50.2018	82
	50.8685	40	52.3257	81	49.9018	83	50.8209	90	49.0209	149	49.878	93	66.9114	115	50.2018	83
	50.8685	41	52.3257	84	49.9018	84	50.8209	116	49.0209	150	49.878	105	66.9114	116	50.2018	95
	50.8685	42	52.3257	95	49.9018	85	50.8209	213	49.0209	151	49.878	106	66.9114	125	50.2018	153
	50.8685	43	52.3257	96	49.9018	86	50.8209	243	49.0209	152	49.878	119	66.9114	129	50.2018	156
	50.8685	45	52.3257	97	49.9018	87	50.8209	244	49.0209	199	49.878	120	66.9114	130	50.2018	170
	50.8685	50	52.3257	98	49.9018	88	50.8209	258	49.0209	227	49.878	122	66.9114	143	50.2447	85
	50.8685	51	52.3257	117	49.9018	95	50.9448	103	49.0209	241	49.878	133	66.9114	158	50.2447	129
	50.8685	52	52.4114	41	49.9018	96	50.9448	109	49.0209	284	49.878	147	66.9114	171	50.2447	170
	50.8685	53	52.4114	50	49.9018	97	50.9448	126	49.0209	285	49.878	148	66.9114	213	50.2447	182
	50.8685	54	52.4114	51	49.9018	98	50.9448	164	49.1162	60	49.878	157	66.9114	214	50.4304	41
	50.8685	55	52.4114	52	49.9018	99	51.3829	41	49.1162	61	49.878	175	66.9114	256	50.4304	42
	50.8685	56	52.4114	55	49.9018	100	51.3829	42	49.1162	70	49.878	190	66.9495	43	50.4304	43
	50.8685	63	52.4114	67	49.9018	101	51.3829	58	49.1162	85	49.9066	54	66.9495	54	50.4304	44
	50.8685	65	52.4114	69	49.9018	102	51.3829	116	49.1162	97	49.9066	65	66.9495	56	50.4304	45
	50.8685	66	52.4114	70	49.9018	103	51.5638	40	49.1162	98	49.9066	68	66.9495	57	50.4304	46
	50.8685	67	52.4114	74	49.9018	111	51.5638	41	49.1162	99	49.9066	91	66.9495	60	50.4304	47
	50.8685	68	52.4114	76	49.9018	113	51.5638	42	49.1162	115	49.9399	42	66.9495	61	50.4304	54
	50.8685	69	52.4114	77	49.9018	114	51.5638	43	49.1162	129	49.9399	43	66.9495	67	50.4304	55
	50.8685	70	52.4114	83	49.9018	115	51.5638	45	49.1162	199	49.9399	45	66.9495	70	50.4304	56
	50.8685	77	52.4114	84	49.9018	116	51.5638	47	49.1162	227	49.9399	69	66.9495	71	50.4304	57
	50.8685	78	52.4114	94	49.9018	117	51.5638	53	49.1162	241	49.9399	87	66.9495	85	50.4304	60
	50.8685	79	52.4114	97	49.9018	125	51.5638	55	49.1162	242	49.9399	88	66.9495	87	50.4304	61
	50.8685	81	52.4114	98	49.9018	126	51.5638	56	49.1162	284	49.997	42	66.9495	88	50.4304	62
	50.8685	82	52.4114	105	49.9018	127	51.5638	57	49.1162	285	49.997	43	66.9495	95	50.4304	63
	50.8685	83	52.4114	106	49.9018	128	51.5638	58	49.1352	41	49.997	44	66.9495	96	50.4304	71
	50.8685	85	52.4114	122	49.9018	129	51.5638	60	49.1352	42	49.997	45	66.9495	97	50.4304	72
	50.8685	91	52.4114	123	49.9018	142	51.5638	65	49.1352	43	49.997	55	66.9495	99	50.4304	73
	50.8685	93	52.44	55	49.9018	144	51.5638	68	49.1352	45	49.997	56	66.9495	101	50.4304	74
	50.8685	100	52.44	67	49.9018	145	51.5638	69	49.1352	46	49.997	57	66.9495	110	50.4304	75
	50.8685	101	52.44	83	49.9018	146	51.5638	70	49.1352	54	49.997	60	66.9495	111	50.4304	84
	50.8685	105	52.44	264	49.9018	284	51.5638	71	49.1352	55	49.997	61	66.9495	112	50.4304	85
	50.8685	107	52.5067	55	49.9542	69	51.5638	73	49.1352	56	49.997	62	66.9495	113	50.4304	89
	50.8685	108	52.5067	67	49.9542	129	51.5638	81	49.1352	57	49.997	73	66.9495	115	50.5589	42
	50.8685	109	52.5067	68	49.9542	185	51.5638	84	49.1352	58	49.997	74	66.9495	129	50.5589	43
	50.8685	111	52.5067	84	49.9542	242	51.5638	85	49.1352	60	49.997	75	66.9495	143	50.5589	44
	50.8685	122	52.5067	95	49.9875	116	51.5638	86	49.1352	61	49.997	86	66.9495	157	50.5589	45
	50.8685	123	52.5067	97	49.9875	143	51.5638	94	49.1352	63	49.997	103	66.9495	171	50.5589	50
	50.8685	124	52.5067	98	49.9875	227	51.5638	97	49.1352	67	49.997	104	66.9495	185	50.5589	53
	50.8685	125	52.5067	264	49.9875	242	51.5638	98	49.1352	68	50.0399	41	66.9495	199	50.5589	55
	50.8685	126	52.64	41	49.9875	255	51.5638	99	49.1352	69	50.0399	55	66.9495	213	50.5589	56
	50.8685	150	52.64	54	50.0208	41	51.5638	114	49.1352	70	50.0399	56	66.9495	214	50.5589	57
	50.8685	151	52.64	55	50.0208	43	51.5638	120	49.1352	71	50.0399	60	66.9495	257	50.5589	58
	50.8685	153	52.64	60	50.0208	55	51.5638	144	49.1352	73	50.0399	68	66.9686	41	50.5589	71
	50.8685	168	52.64	73	50.0208	57	51.74	41	49.1352	81	50.0399	69	66.9686	42	50.5589	72
	51.0256	41	52.64	74	50.0208	58	51.74	55	49.1352	82	50.0399	71	66.9686	43	50.5589	73
	51.0256	53	52.64	81	50.0208	59	51.74	83	49.1352	83	50.0399	73	66.9686	45	50.5589	83
	51.0256	56	52.64	83	50.0208	60	51.74	97	49.1352	84	50.0399	115	66.9686	53	50.5589	84
	51.0256	67	52.64	84	50.0208	69	51.74	123	49.1352	85	50.0399	129	66.9686	55	50.5589	85
	51.0256	68	52.64	95	50.0208	71	52.14	50	49.1352	87	50.1113	40	66.9686	56	50.5589	86
	51.0256	69	52.64	96	50.0208	73	52.14	51	49.1352	95	50.1113	53	66.9686	57	50.5589	99
	51.0256	81	52.64	98	50.0208	83	52.14	52	49.1352	96	50.1113	55	66.9686	58	50.5589	101
	51.0256	82	52.64	111	50.0208	85	52.14	73	49.1352	97	50.1113	57	66.9686	59	50.5589	116
	51.0256	93	52.8971	41	50.0208	96	52.14	74	49.1352	129	50.1113	58	66.9686	60	50.5589	140
	51.0256	95	52.8971	45	50.0208	97	52.14	75	49.1352	185	50.1113	66	66.9686	61	50.6637	79
	51.0256	97	52.8971	55	50.0208	111	52.14	76	49.1352	241	50.1113	68	66.9686	67	50.6637	95
	51.0256	100	52.8971	69	50.0208	129	52.14	77	49.2447	41	50.1113	69	66.9686	69	50.6637	97
	51.0256	111	52.8971	73	50.0208	227	52.14	78	49.2447	55	50.1113	71	66.9686	70	50.6637	108
	51.0256	125	52.8971	85	50.0208	242	52.14	105	49.2447	57	50.1113	85	66.9686	71	50.6637	152
	51.1875	77	52.8971	101	50.0351	41	52.14	106	49.2447	60	50.1113	87	66.9686	73	50.6637	176
	51.1875	79	52.8971	105	50.0351	58	52.14	122	49.2447	61	50.1113	95	66.9686	74	50.7399	40
	51.1875	107	53.1448	41	50.0351	60	52.14	123	49.2447	71	50.1113	96	66.9686	82	50.7399	41
	51.1875	108	53.1448	42	50.0351	69	52.8686	55	49.2447	73	50.1113	97	66.9686	83	50.7399	42
	51.5494	41	53.1448	43	50.0351	73	52.8686	74	49.2447	83	50.1113	113	66.9686	84	50.7399	43
	51.5494	42	53.1448	45	50.0351	83	52.8686	85	49.2447	85	50.1113	114	66.9686	85	50.7399	44
	51.5494	43	53.1448	53	50.0351	85	52.8686	87	49.2447	97	50.1113	142	66.9686	87	50.7399	45
	51.5494	47	53.1448	55	50.0351	128	52.8686	96	49.2447	115	50.1113	143	66.9686	91	50.7399	46
	51.5494	57	53.1448	56	50.0351	130	53.0924	41	49.2447	129	50.1494	41	66.9686	93	50.7399	47
	51.5494	58	53.1448	57	50.0351	241	53.0924	43	49.2447	185	50.1494	53	66.9686	97	50.7399	49
	51.5494	60	53.1448	58	50.0351	284	53.0924	55	49.2447	241	50.1494	55	66.9686	99	50.7399	50
	51.5494	69	53.1448	60	50.0732	51	53.0924	57	49.2828	41	50.1494	59	66.9686	101	50.7399	51
	51.5494	70	53.1448	61	50.0732	60	53.0924	60	49.2828	55	50.1494	67	66.9686	102	50.7399	53
	51.5494	71	53.1448	69	50.0732	71	53.0924	73	49.2828	57	50.1494	74	66.9686	108	50.7399	54
	51.5494	73	53.1448	71	50.0732	73	53.0924	129	49.2828	61	50.1494	75	66.9686	111	50.7399	55
	51.5494	86	53.1448	73	50.0732	77	53.0924	157	49.2828	71	50.1494	79	66.9686	115	50.7399	56
	51.5494	98	53.1448	74	50.0732	91	53.2781	54	49.2828	73	50.1494	81	66.9686	116	50.7399	57
	51.5494	99	53.1448	83	50.0732	97	53.2781	63	49.2828	115	50.1494	82	66.9686	125	50.7399	58
	51.5494	114	53.1448	84	50.0732	109	53.2781	65	49.2828	171	50.1494	83	66.9686	129	50.7399	59
	51.5494	144	53.1448	85	50.0732	119	53.2781	70	49.2828	185	50.1494	84	66.9686	143	50.7399	61
	51.578	62	53.1448	87	50.0732	129	53.2781	77	49.3685	40	50.1494	95	66.9686	157	50.7399	69
	51.578	65	53.1448	99	50.0732	130	53.2781	94	49.3685	41	50.1494	96	66.9686	158	50.7399	70
	51.578	91	53.1448	101	50.0732	163	53.2781	96	49.3685	42	50.1494	97	66.9686	172	50.7399	71
	51.578	98	53.1448	102	50.0732	171	53.2781	109	49.3685	43	50.1494	109	66.9686	185	50.7399	72
	51.578	119	53.1448	115	50.0732	185	53.321	42	49.3685	53	50.1494	153	66.9686	199	50.7399	73
	51.578	120	53.1448	129	50.0732	199	53.321	54	49.3685	55	50.1494	156	66.9686	213	50.7399	74
	52.1399	45	53.1448	130	50.0732	284	53.321	65	49.3685	57	50.1494	195	66.9686	227	50.7399	85
	52.1399	46	53.1448	143	50.0732	285	53.321	70	49.3685	67	50.2494	41	66.9686	256	50.7399	86
	52.1399	47	53.1448	157	50.0923	65	53.321	77	49.3685	68	50.2494	42	66.9686	257	50.7399	87
	52.1399	57	53.1448	158	50.0923	81	53.321	81	49.3685	69	50.2494	43	66.9924	41	50.7399	88
	52.1399	58	53.1448	171	50.0923	130	53.321	83	49.3685	70	50.2494	50	66.9924	42	50.7399	99
	52.1399	59	53.2162	41	50.0923	135	53.321	96	49.3685	71	50.2494	51	66.9924	43	50.7399	100
	52.1399	72	53.2162	49	50.0923	136	53.321	108	49.3685	73	50.2494	52	66.9924	54	50.7399	101
	52.1399	73	53.2162	50	50.0923	178	53.321	109	49.3685	79	50.2494	53	66.9924	55	50.7399	102
	52.1399	75	53.2162	51	50.0923	285	53.321	123	49.3685	81	50.2494	54	66.9924	56	50.7399	103
	52.1399	85	53.2162	52	50.1018	55	53.321	126	49.3685	83	50.2494	55	66.9924	57	50.7399	104
	52.1399	100	53.2162	53	50.1018	57	53.3496	49	49.3685	96	50.2494	56	66.9924	58	50.778	47
	52.1399	101	53.2162	66	50.1018	97	53.3496	62	49.3685	97	50.2494	62	66.9924	59	50.778	72
	52.1399	103	53.2162	68	50.1018	242	53.3496	65	49.3685	98	50.2494	63	66.9924	60	50.778	80
	52.1399	118	53.2162	69	50.1256	40	53.3496	96	49.3685	99	50.2494	64	66.9924	61	50.778	81
	52.1733	46	53.2162	81	50.1256	41	53.3496	98	49.3685	106	50.2494	65	66.9924	67	50.778	82
	52.1733	58	53.2162	97	50.1256	42	53.3496	123	49.3685	108	50.2494	66	66.9924	68	50.778	94
	52.1733	59	53.2162	98	50.1256	43	53.3496	127	49.3685	112	50.2494	67	66.9924	69	50.778	120
	52.1733	73	53.2162	109	50.1256	53	53.3686	40	49.3685	122	50.2494	69	66.9924	70	50.778	136
	52.1733	85	53.2162	125	50.1256	55	53.3686	41	49.3685	139	50.2494	71	66.9924	71	50.778	165
	52.3685	45	53.2162	126	50.1256	56	53.3686	42	49.8209	42	50.2494	77	66.9924	73	50.778	258
	52.3685	49	54.1924	57	50.1256	57	53.3686	43	49.8209	43	50.2494	79	66.9924	74	50.8304	57
	52.3685	50	54.1924	76	50.1256	58	53.3686	44	49.8209	44	50.2494	81	66.9924	79	50.8304	70
	52.3685	51	54.1924	79	50.1256	59	53.3686	45	49.8209	45	50.2494	83	66.9924	80	50.8304	71
	52.3685	74	54.1924	149	50.1256	66	53.3686	49	49.8209	55	50.2494	84	66.9924	83	50.8304	115
	52.3685	75	54.1924	223	50.1256	67	53.3686	50	49.8209	58	50.2494	86	66.9924	84	50.8304	116
	52.3685	77	54.2257	61	50.1256	68	53.3686	51	49.8209	72	50.2494	87	66.9924	85	50.8494	42
	52.3685	78	54.2257	76	50.1256	69	53.3686	52	49.8209	73	50.2494	88	66.9924	87	50.8494	43
	52.3685	105	54.2257	77	50.1256	71	53.3686	53	49.8209	101	50.2494	89	66.9924	88	50.8494	45
	52.3685	106	54.2257	79	50.1256	79	53.3686	54	49.8209	115	50.2494	91	66.9924	93	50.8494	59
	52.3685	122	54.2257	107	50.1256	83	53.3686	55	49.8209	144	50.2494	92	66.9924	97	50.8494	73
	52.7923	41	54.2257	122	50.1256	84	53.3686	56	49.8209	145	50.2494	93	66.9924	98	50.8494	74
	52.7923	67	54.2257	132	50.1256	85	53.3686	58	49.8495	58	50.2494	95	66.9924	99	50.8494	75
	52.7923	79	54.2257	135	50.1256	86	53.3686	60	49.8495	67	50.2494	97	66.9924	101	50.8494	88
	52.7923	93	54.2257	150	50.1256	87	53.3686	61	49.8495	96	50.2494	101	66.9924	107	50.8494	101
	52.7923	105	54.5591	51	50.1256	95	53.3686	62	49.8495	139	50.2494	102	66.9924	111	50.8494	114
	52.7923	121	54.5591	65	50.1256	96	53.3686	63	49.8495	154	50.2494	103	66.9924	113	50.9113	69
	52.7971	53	54.5591	89	50.1256	97	53.3686	65	49.9638	41	50.2494	105	66.9924	115	50.9113	84
	52.7971	65	54.5591	90	50.1256	99	53.3686	66	49.9638	42	50.2494	106	66.9924	116	50.9113	112
	52.7971	91	54.5591	91	50.1256	110	53.3686	67	49.9638	43	50.2494	108	66.9924	129	50.9113	140
	52.7971	93	54.5591	92	50.1256	111	53.3686	68	49.9638	45	50.2494	109	66.9924	143	50.9447	41
	52.7971	105	54.5591	136	50.1256	112	53.3686	69	49.9638	53	50.2494	111	66.9924	157	50.9447	69
	52.7971	148	54.6781	122	50.1256	113	53.3686	70	49.9638	55	50.2494	115	66.9924	158	50.9447	81
	53.1447	42	54.6781	137	50.1256	114	53.3686	71	49.9638	56	50.2494	116	66.9924	171	50.9447	95
	53.1447	43	54.6781	165	50.1256	115	53.3686	77	49.9638	57	50.2494	117	66.9924	185	50.9447	97
	53.1447	45	54.6781	180	50.1256	116	53.3686	79	49.9638	58	50.2494	118	66.9924	199	50.9447	258
	53.1447	53	55.4781	57	50.1256	140	53.3686	80	49.9638	60	50.2494	120	66.9924	200	51.178	50
	53.1447	55	55.4781	69	50.1256	141	53.3686	81	49.9638	61	50.2494	121	66.9924	213	51.178	53
	53.1447	56	55.4781	83	50.1256	142	53.3686	82	49.9638	69	50.2494	122	66.9924	214	51.178	81
	53.1447	57	55.4781	169	50.1256	143	53.3686	93	49.9638	71	50.2494	128	66.9924	227	51.178	111
	53.1447	58	58.0639	43	50.1256	144	53.3686	94	49.9638	73	50.2494	130	66.9924	256	51.178	126
	53.1447	60	58.0639	57	50.1256	157	53.3686	95	49.9638	74	50.2494	131	66.9924	257	51.2971	45
	53.1447	61	58.0639	60	50.1256	199	53.3686	96	49.9638	75	50.2494	132	67.0162	41	51.2971	57
	53.1447	67	58.0639	61	50.1256	227	53.3686	97	49.9638	85	50.2494	133	67.0162	43	51.2971	58
	53.1447	70	58.0639	87	50.1256	242	53.3686	98	49.9638	86	50.2494	134	67.0162	44	51.2971	85
	53.1447	71	58.0639	129	50.1256	255	53.3686	99	49.9638	99	50.2494	136	67.0162	45	51.2971	86
	53.1447	73	58.0639	185	50.4351	43	53.3686	108	49.9638	103	50.2494	139	67.0162	53	51.3304	45
	53.1447	83	58.0639	228	50.4351	61	53.3686	109	49.9638	104	50.2494	146	67.0162	55	51.3304	73
	53.1447	84	61.283	56	50.4351	70	53.3686	110	49.9638	117	50.2494	147	67.0162	59	51.3304	74
	53.1447	85	61.283	71	50.4351	73	53.3686	123	50.0305	91	50.2494	148	67.0162	61	51.3304	101
	53.1447	87	61.283	84	50.5018	40	53.3686	124	50.0305	119	50.2494	149	67.0162	62	51.3304	128
	53.1447	99	61.283	111	50.5018	43	53.3686	125	50.0305	190	50.2494	150	67.0162	65	51.3828	41
	53.1447	115	61.5449	55	50.5018	69	53.3686	126	50.0305	191	50.2494	153	67.0162	66	51.3828	116
	53.1447	129	61.5449	56	50.5018	85	53.3686	127	50.1067	41	50.2494	157	67.0162	67	51.3828	161
	53.1447	143	61.5449	57	50.5018	113	53.3686	128	50.1067	42	50.2494	161	67.0162	68	51.3828	190
	53.1447	157	61.5449	69	50.5827	41	54.3353	45	50.1067	43	50.2494	168	67.0162	71	51.4352	81
	53.1447	171	61.5449	71	50.5827	42	54.3353	50	50.1067	45	50.2494	169	67.0162	72	51.4352	87
	53.1447	200	61.5449	83	50.5827	43	54.3353	51	50.1067	46	50.2494	175	67.0162	74	51.4352	94
	53.2066	40	61.5449	97	50.5827	44	54.3353	52	50.1067	47	50.2494	190	67.0162	75	51.4352	140
	53.2066	41	61.5449	379	50.5827	45	54.3353	62	50.1067	50	50.2494	191	67.0162	79	51.5637	57
	53.2066	42	65.7402	42	50.5827	46	54.3353	63	50.1067	51	50.2685	119	67.0162	80	51.5637	69
	53.2066	49	65.7402	45	50.5827	47	54.3353	64	50.1067	53	50.2685	121	67.0162	81	51.5637	70
	53.2066	50	65.7402	55	50.5827	49	54.3353	65	50.1067	54	50.2685	128	67.0162	82	51.5637	73
	53.2066	51	65.7402	69	50.5827	50	54.3353	66	50.1067	55	50.2685	129	67.0162	83	51.5637	86
	53.2066	52	65.7402	73	50.5827	51	54.3353	74	50.1067	56	50.2685	132	67.0162	85	51.6161	80
	53.2066	53	66.6878	45	50.5827	53	54.3353	75	50.1067	57	50.2685	145	67.0162	95	51.6161	95
	53.2066	66	66.6878	61	50.5827	54	54.3353	77	50.1067	58	50.2685	161	67.0162	96	51.6161	109
	53.2066	68	66.6878	85	50.5827	55	54.3353	79	50.1067	68	50.2685	176	67.0162	99	51.6161	162
	53.2066	69	66.6878	111	50.5827	56	54.3353	89	50.1067	69	50.2685	191	67.0162	100	51.7589	66
	53.2066	80	66.7497	45	50.5827	57	54.3353	90	50.1067	71	50.3161	40	67.0162	101	51.7589	101
	53.2066	81	66.7497	55	50.5827	61	54.3353	91	50.1067	73	50.3161	41	67.0162	102	51.7589	123
	53.2066	97	66.7497	61	50.5827	69	54.3353	92	50.1067	74	50.3161	42	67.0162	109	51.7589	144
	53.2066	98	66.7497	84	50.5827	70	54.3353	118	50.1067	75	50.3161	43	67.0162	110	51.8685	40
	53.2066	109	66.7497	85	50.5827	71	54.3353	136	50.1067	76	50.3161	45	67.0162	111	51.8685	50
	53.2066	123	66.7497	111	50.5827	72	54.3353	137	50.1067	81	50.3161	46	67.0162	112	51.8685	51
	53.2066	125	66.7497	257	50.5827	73	66.5212	59	50.1067	82	50.3161	47	67.0162	125	51.8685	52
	53.2066	126	66.7878	45	50.5827	74	66.5212	84	50.1067	83	50.3161	50	67.0162	127	51.8685	66
	53.2066	127	66.7878	55	50.5827	83	66.5212	157	50.1067	85	50.3161	51	67.0162	129	51.8685	67
	53.5495	87	66.7878	58	50.5827	98	66.5212	171	50.1067	86	50.3161	52	67.0162	130	51.8685	68
	53.5495	98	66.7878	61	50.5827	99	66.5831	45	50.1067	97	50.3161	53	67.0162	140	51.8685	83
	53.5495	128	66.7878	84	50.5827	100	66.5831	82	50.1067	98	50.3161	54	67.0162	152	51.8685	94
	53.5495	139	66.7878	85	50.5827	101	66.5831	84	50.1067	99	50.3161	55	67.0162	157	51.8685	95
	54.2257	53	66.7878	111	50.5827	102	66.5831	157	50.1067	100	50.3161	56	67.0162	158	51.8685	96
	54.2257	79	66.7878	116	50.5827	116	66.5831	171	50.1067	101	50.3161	57	67.0162	172	51.8685	140
	54.2257	94	66.7878	130	50.5827	117	66.6307	84	50.1067	103	50.3161	59	67.0162	185	51.897	83
	54.2257	107	66.7878	257	50.5827	128	66.6307	129	50.1067	142	50.3161	62	67.0162	194	51.897	84
	54.2257	122	66.8259	45	50.7447	40	66.6307	157	50.221	43	50.3161	63	67.0162	197	51.897	110
	54.2257	135	66.8259	55	50.7447	42	66.6307	171	50.221	45	50.3161	64	67.0162	214	51.897	111
	54.2257	150	66.8259	61	50.7447	43	66.6593	42	50.221	55	50.3161	65	67.0162	239	51.897	156
	54.5447	51	66.8259	84	50.7447	44	66.6593	53	50.221	56	50.3161	66	67.0162	256	51.9542	43
	54.5447	62	66.8259	85	50.7447	45	66.6593	67	50.221	57	50.3161	67	67.0162	257	51.9542	55
	54.5447	63	66.8259	111	50.7447	46	66.6593	70	50.221	73	50.3161	68	67.0162	258	51.9542	83
	54.5447	64	66.8259	130	50.7447	47	66.6593	82	50.221	74	50.3161	69	67.1638	67	51.9542	84
	54.5447	65	66.8259	158	50.7447	53	66.6593	84	50.221	75	50.3161	70	67.1638	79	51.9542	112
	54.5447	90	66.8259	257	50.7447	55	66.6593	111	50.221	85	50.3161	71	67.1638	80	52.0256	40
	54.5447	91	66.8593	84	50.7447	56	66.6593	171	50.3114	45	50.3161	74	67.1638	91	52.0256	41
	54.5447	92	66.8593	85	50.7447	57	66.6593	185	50.3114	85	50.3161	75	67.1638	95	52.0256	45
	54.5447	136	66.8593	171	50.7447	58	66.6831	69	50.3114	112	50.3161	76	67.2448	55	52.0256	49
	58.0924	43	66.8593	257	50.7447	59	66.6831	83	50.3114	113	50.3161	77	67.2448	78	52.0256	53
	58.0924	55	66.8831	45	50.7447	61	66.6831	129	50.3114	114	50.3161	78	67.2448	79	52.0256	55
	58.0924	60	66.8831	61	50.7447	71	66.6831	157	50.3114	143	50.3161	79	67.2448	80	52.0256	56
	58.0924	69	66.8831	82	50.7447	72	66.6831	171	50.3829	41	50.3161	80	67.2448	93	52.0256	66
	58.0924	185	66.8831	85	50.7447	73	66.6831	213	50.3829	42	50.3161	81	67.2924	67	52.0256	67
	61.1591	83	66.8831	111	50.7447	74	66.6831	227	50.3829	43	50.3161	82	67.2924	77	52.0256	68
	61.1591	85	66.8831	116	50.7447	85	66.6831	257	50.3829	45	50.3161	83	67.2924	78	52.0256	69
	61.1591	96	66.8831	130	50.7447	88	66.6926	42	50.3829	55	50.3161	84	67.2924	79	52.0256	83
	61.1591	97	66.8831	257	50.7447	100	66.6926	57	50.3829	56	50.3161	85	67.2924	80	52.0256	84
	66.6925	56	66.9212	45	50.7447	101	66.6926	59	50.3829	58	50.3161	89	67.2924	93	52.0256	95
	66.6925	67	66.9212	55	50.7447	102	66.6926	60	50.3829	60	50.3161	90	67.2924	95	52.0256	96
	66.6925	74	66.9212	58	50.7447	103	66.6926	61	50.3829	61	50.3161	91	67.2924	108	52.0256	97
	66.6925	84	66.9212	59	50.7447	104	66.6926	69	50.3829	70	50.3161	92	67.3781	55	52.0256	111
	66.6925	85	66.9212	61	50.8351	40	66.6926	70	50.3829	73	50.3161	93	67.3781	65	52.0256	112
	66.6925	99	66.9212	67	50.8351	41	66.6926	71	50.3829	74	50.3161	94	67.3781	67	52.0256	113
	66.6925	101	66.9212	79	50.8351	42	66.6926	73	50.3829	112	50.3161	95	67.3781	77	52.0256	114
	66.6925	130	66.9212	81	50.8351	43	66.6926	74	50.7114	43	50.3161	96	67.3781	78	52.0685	51
	66.6925	157	66.9212	84	50.8351	44	66.6926	82	50.7114	67	50.3161	97	67.3781	79	52.0685	77
	66.7116	61	66.9212	85	50.8351	45	66.6926	83	50.7114	96	50.3161	98	67.3781	80	52.0685	84
	66.7116	70	66.9212	87	50.8351	47	66.6926	87	50.7114	102	50.3161	99	67.3781	81	52.0685	94
	66.7116	74	66.9212	96	50.8351	50	66.6926	96	50.7114	110	50.3161	100	67.3781	91	52.0685	97
	66.7116	101	66.9212	102	50.8351	51	66.6926	98	50.7114	111	50.3161	103	67.3781	93	52.0685	105
	66.7116	115	66.9212	111	50.8351	53	66.6926	99	50.7114	125	50.3161	104	67.3781	108	52.0685	111
	66.7116	130	66.9212	112	50.8351	54	66.6926	101	50.94	51	50.3161	105	67.44	41	52.0685	122
	66.7544	55	66.9212	116	50.8351	55	66.6926	111	50.94	77	50.3161	106	67.44	55	52.0685	154
	66.7544	61	66.9212	130	50.8351	56	66.6926	129	50.94	78	50.3161	107	67.44	77	52.1161	41
	66.7544	70	66.9212	158	50.8351	57	66.6926	157	50.94	91	50.3161	108	67.44	93	52.1161	56
	66.7544	84	66.9212	171	50.8351	58	66.6926	185	50.94	103	50.3161	109	67.6019	41	52.1161	69
	66.7544	85	66.9212	214	50.8351	59	66.6926	213	50.94	104	50.3161	110	67.6019	67	52.1161	70
	66.7544	101	66.9212	228	50.8351	60	66.6926	256	50.94	121	50.3161	111	67.6019	93	52.1637	55
	66.7544	111	66.9212	256	50.8351	61	66.6926	257	50.94	131	50.3161	112	67.6019	95	52.1637	69
	66.7544	115	66.9735	41	50.8351	69	66.7164	45	50.94	133	50.3161	113	67.6019	108	52.1637	99
	66.7544	157	66.9735	42	50.8351	70	66.7164	53	50.94	149	50.3161	114	68.5591	71	52.1637	110
	66.7544	214	66.9735	43	50.8351	71	66.7164	67	50.94	164	50.3161	115	68.5591	79	52.1923	41
	66.7878	55	66.9735	45	50.8351	73	66.7164	79	50.94	165	50.3161	117	68.5591	81	52.1923	55
	66.7878	56	66.9735	53	50.8351	83	66.7164	84	51.5495	41	50.3161	119	68.5591	82	52.1923	56
	66.7878	67	66.9735	55	50.8351	84	66.7164	98	51.5495	58	50.3161	121	68.5591	114	52.1923	69
	66.7878	70	66.9735	57	50.8351	85	66.7164	112	51.5495	86	50.3161	122	68.5972	42	52.1923	70
	66.7878	74	66.9735	59	50.8351	86	66.7164	113	51.5495	99	50.3161	123	68.5972	81	52.1923	79
	66.7878	84	66.9735	60	50.8351	88	66.7164	186	51.5686	40	50.3161	124	68.5972	82	52.1923	83
	66.7878	85	66.9735	61	50.8351	101	66.7164	199	51.5686	41	50.3161	125	68.5972	98	52.1923	110
	66.7878	95	66.9735	67	50.8351	116	66.7164	227	51.5686	42	50.3161	126	68.5972	112	52.1923	111
	66.7878	98	66.9735	68	50.8351	117			51.5686	43	50.3161	127	68.5972	125	52.1923	112
	66.7878	101	66.9735	69	50.8351	118			51.5686	45	50.3161	134	68.6352	54	52.2733	41
	66.7878	111	66.9735	71	50.8351	243			51.5686	46	50.3161	135	68.6352	55	52.2733	55
	66.7878	115	66.9735	73	51.3399	91			51.5686	47	50.3161	136	68.6352	56	52.2733	56
	66.7878	157	66.9735	74	51.3399	161			51.5686	49	50.3161	137	68.6352	67	52.2733	68
	66.7878	186	66.9735	81	51.3399	175			51.5686	50	50.3161	139	68.6352	69	52.2733	69
	66.7878	214	66.9735	82	51.3399	190			51.5686	51	50.3161	140	68.6352	97	52.2733	83
	66.8116	70	66.9735	83	51.5685	40			51.5686	52	50.3161	150	68.6352	98	52.2733	84
	66.8116	83	66.9735	84	51.5685	41			51.5686	53	50.3161	151	68.6543	41	52.2733	96
	66.8116	85	66.9735	85	51.5685	42			51.5686	55	50.3161	152	68.6543	55	52.3161	41
	66.8116	98	66.9735	86	51.5685	43			51.5686	57	50.3161	153	68.6543	82	52.3161	55
	66.8116	101	66.9735	87	51.5685	45			51.5686	59	50.3161	154	68.6543	84	52.3161	67
	66.8116	130	66.9735	96	51.5685	47			51.5686	60	50.3161	155	68.6781	42	52.3161	69
	66.8116	157	66.9735	101	51.5685	55			51.5686	61	50.3161	168	68.6781	56	52.3161	70
	66.8306	56	66.9735	102	51.5685	57			51.5686	62	50.3161	169	68.6781	65	52.3161	83
	66.8306	84	66.9735	111	51.5685	58			51.5686	63	50.3161	170	68.6781	79	52.3161	84
	66.8306	99	66.9735	112	51.5685	59			51.5686	64	50.397	42	68.6781	81	52.3161	97
	66.8306	113	66.9735	115	51.5685	60			51.5686	65	50.397	43	68.6781	83	52.3494	41
	66.8354	56	66.9735	116	51.5685	68			51.5686	66	50.397	44	68.6781	98	52.3494	55
	66.8354	74	66.9735	127	51.5685	69			51.5686	68	50.397	45	68.6781	109	52.3494	56
	66.8354	82	66.9735	129	51.5685	70			51.5686	69	50.397	46	68.6781	124	52.3494	69
	66.8354	83	66.9735	130	51.5685	71			51.5686	70	50.397	55	68.6781	125	52.3494	70
	66.8354	85	66.9735	143	51.5685	73			51.5686	71	50.397	56			52.3494	83
	66.8354	98	66.9735	157	51.5685	81			51.5686	73	50.397	60			52.3494	84
	66.8354	111	66.9735	158	51.5685	84			51.5686	74	50.397	61			52.3494	98
	66.8354	186	66.9735	171	51.5685	85			51.5686	75	50.397	73			52.3494	111
	66.8354	199	66.9735	185	51.5685	86			51.5686	76	50.397	74			52.3494	264
	66.8354	214	66.9735	196	51.5685	97			51.5686	77	50.5351	43			52.3637	41
	66.8544	61	66.9735	199	51.5685	98			51.5686	78	50.5351	45			52.3637	54
	66.8544	67	66.9735	214	51.5685	99			51.5686	79	50.5351	56			52.3637	56
	66.8544	83	66.9735	227	51.5685	114			51.5686	85	50.5351	57			52.3637	57
	66.8544	84	66.9735	256	51.5685	120			51.5686	86	50.5351	58			52.3637	67
	66.8544	85	66.9735	257	51.5685	144			51.5686	87	50.5351	85			52.3637	68
	66.8544	101	67.0021	41	51.6399	81			51.5686	89	50.5351	86			52.3637	69
	66.8544	115	67.0021	42	51.6399	109			51.5686	90	50.6923	109			52.3637	70
	66.8544	157	67.0021	43	51.6399	124			51.5686	91	50.6923	141			52.3637	82
	66.8878	42	67.0021	57	51.6399	162			51.5686	92	50.6923	152			52.3637	83
	66.8878	53	67.0021	61	52.1208	40			51.5686	93	50.6923	156			52.3637	84
	66.8878	55	67.0021	70	52.1208	45			51.5686	94	50.7161	42			52.3637	97
	66.8878	56	67.0021	83	52.1208	47			51.5686	98	50.7161	43			52.3637	98
	66.8878	57	67.0021	84	52.1208	49			51.5686	99	50.7161	56			52.3637	111
	66.8878	61	67.0021	85	52.1208	50			51.5686	101	50.7161	57			52.4304	55
	66.8878	67	67.0021	102	52.1208	51			51.5686	103	50.7161	102			52.4304	56
	66.8878	69	67.0021	113	52.1208	52			51.5686	105	50.7161	170			52.4304	69
	66.8878	70	67.0021	143	52.1208	53			51.5686	114	50.7161	171			52.4304	84
	66.8878	74	67.0021	157	52.1208	61			51.5686	118	50.7161	198			52.4304	94
	66.8878	83	67.0021	171	52.1208	62			51.5686	119	50.7161	213			52.4304	128
	66.8878	84	67.0021	185	52.1208	63			51.5686	120	50.7161	243			52.4637	43
	66.8878	85	67.0021	199	52.1208	65			51.5686	121	50.7875	42			52.4637	55
	66.8878	86	67.0021	228	52.1208	66			51.5686	144	50.7875	43			52.4637	67
	66.8878	98	67.0021	256	52.1208	73			51.8972	55	50.7875	44			52.4637	68
	66.8878	99	67.0211	41	52.1208	74			51.8972	69	50.7875	45			52.4637	77
	66.8878	101	67.0211	53	52.1208	75			51.8972	81	50.7875	47			52.4637	79
	66.8878	111	67.0211	69	52.1208	76			51.8972	111	50.7875	55			52.4637	81
	66.8878	130	67.0211	115	52.1208	77			52.0543	50	50.7875	57			52.4637	96
	66.8878	143	67.0211	227	52.1208	78			52.0543	51	50.7875	60			52.4637	97
	66.8878	157	67.045	41	52.1208	94			52.0543	73	50.7875	61			52.4637	112
	66.8878	171	67.045	42	52.1208	104			52.0543	74	50.7875	70			52.4637	178
	66.8878	185	67.045	43	52.1208	105			52.0543	76	50.7875	71			52.4828	43
	66.8878	199	67.045	45	52.1208	106			52.0543	77	50.7875	72			52.4828	66
	66.8878	214	67.045	55	52.1208	122			52.0543	78	50.7875	73			52.4828	67
	66.8878	227	67.045	57	52.1208	123			52.0543	105	50.7875	74			52.4828	79
	66.8878	256	67.045	59	52.2828	45			52.0543	106	50.7875	89			52.4828	83
	66.9163	41	67.045	60	52.2828	55			52.0543	112	50.7875	100			52.4828	94
	66.9163	42	67.045	61	52.2828	57			52.0543	122	50.7875	116			52.4828	97
	66.9163	43	67.045	67	52.2828	95			53.2067	40	50.7875	213			52.4828	264
	66.9163	45	67.045	68	52.2828	111			53.2067	41	50.7875	243			52.6066	43
	66.9163	55	67.045	69	52.2828	112			53.2067	42	50.8113	41			52.6066	54
	66.9163	56	67.045	70	52.2828	113			53.2067	49	50.8113	51			52.6066	56
	66.9163	57	67.045	71	52.2828	264			53.2067	50	50.8113	63			52.6066	68
	66.9163	60	67.045	73	52.359	55			53.2067	51	50.8113	65			52.6066	69
	66.9163	61	67.045	74	52.359	97			53.2067	52	50.8113	69			52.6066	70
	66.9163	67	67.045	82	52.359	112			53.2067	53	50.8113	70			52.6066	73
	66.9163	69	67.045	83	52.359	264			53.2067	66	50.8113	77			52.6066	83
	66.9163	70	67.045	84	52.3828	57			53.2067	68	50.8113	78			52.6066	84
	66.9163	71	67.045	85	52.3828	69			53.2067	69	50.8113	79			52.6066	85
	66.9163	73	67.045	86	52.3828	83			53.2067	79	50.8113	91			52.6066	95
	66.9163	74	67.045	87	52.3828	84			53.2067	80	50.8113	92			52.6066	97
	66.9163	83	67.045	88	52.3828	97			53.2067	81	50.8113	93			52.6066	110
	66.9163	84	67.045	95	52.4304	41			53.2067	95	50.8113	103			52.6066	124
	66.9163	85	67.045	96	52.4304	55			53.2067	97	50.8113	105			52.6542	55
	66.9163	98	67.045	97	52.4304	56			53.2067	98	50.8113	106			52.6542	56
	66.9163	99	67.045	98	52.4304	57			53.2067	109	50.8113	107			52.6542	69
	66.9163	101	67.045	101	52.4304	69			53.2067	123	50.8113	119			52.6542	83
	66.9163	111	67.045	102	52.4304	81			53.2067	125	50.8113	120			52.6542	97
	66.9163	115	67.045	111	52.4304	82			53.2067	126	50.8113	121			52.6542	98
	66.9163	129	67.045	113	52.4304	83			53.2067	127	50.8113	122			52.6542	99
	66.9163	143	67.045	116	52.4304	84			53.8257	55	50.8113	166			52.6828	41
	66.9163	157	67.045	125	52.4304	97			53.8257	59	50.8113	167			52.6828	54
	66.9163	171	67.045	129	52.4304	98			53.8257	74	50.8113	213			52.6828	55
	66.9163	185	67.045	130	52.4304	111			53.8257	83	50.8113	243			52.6828	56
	66.9163	194	67.045	143	52.4304	112			53.8257	87	50.8494	43			52.6828	67
	66.9163	199	67.045	157	52.4304	264			53.8257	100	50.8494	55			52.6828	68
	66.9163	213	67.045	171	52.578	53			53.8257	101	50.8494	73			52.6828	69
	66.9163	214	67.045	172	52.578	55			53.8257	111	50.8494	101			52.6828	70
	66.9163	227	67.045	185	52.578	56			53.8257	114	50.8494	152			52.6828	73
	66.9163	256	67.045	214	52.578	71			53.8257	129	51.078	41			52.6828	83
	66.9401	41	67.045	227	52.578	82			54.2686	51	51.078	42			52.6828	84
	66.9401	55	67.045	256	52.578	84			54.2686	62	51.078	53			52.6828	85
	66.9401	57	67.045	257	52.578	85			54.2686	63	51.078	55			52.6828	95
	66.9401	59	67.064	43	52.578	96			54.2686	65	51.078	56			52.6828	96
	66.9401	60	67.064	60	52.578	97			54.2686	89	51.078	68			52.6828	97
	66.9401	61	67.064	83	52.578	98			54.2686	91	51.078	69			52.6828	98
	66.9401	71	67.064	98	52.578	99			54.2686	92	51.078	70			52.6828	99
	66.9401	73	67.064	157	52.578	264			54.2686	137	51.078	85			52.6828	109
	66.9401	81	67.064	214	53.0018	52			54.3782	51	51.078	86			52.6828	110
	66.9401	83	67.0688	55	53.0018	53			54.3782	52	51.078	98			52.6828	111
	66.9401	86	67.0688	81	53.0018	81			54.3782	81	51.078	112			52.6828	114
	66.9401	96	67.0688	82	53.0018	109			54.3782	109	51.078	113			52.6828	264
	66.9401	115	67.0688	115	53.0018	126			54.3782	151	51.078	114			52.8685	40
	66.9401	129	67.0688	171	53.259	57			54.3782	152	51.078	141			52.8685	41
	66.9401	157	67.0688	194	53.259	61			54.6734	77	51.1399	51			52.8685	42
	66.9401	185	67.0688	256	53.259	63			54.6734	137	51.1399	53			52.8685	43
	66.9401	213	67.0926	40	53.259	149			54.6734	165	51.1399	69			52.8685	44
	66.9401	214	67.0926	41	53.259	167			54.6734	180	51.1399	77			52.8685	51
	66.9401	257	67.0926	42	53.278	61			62.5354	52	51.1399	80			52.8685	53
	66.9544	42	67.0926	43	53.278	99			62.5354	53	51.1399	95			52.8685	54
	66.9544	43	67.0926	44	53.278	108			62.5354	81	51.1399	105			52.8685	55
	66.9544	45	67.0926	45	53.278	149			62.5354	82	51.1399	117			52.8685	56
	66.9544	53	67.0926	55	53.278	167			62.5354	110	51.1399	121			52.8685	57
	66.9544	55	67.0926	56	53.3114	40			62.5354	206	51.1399	122			52.8685	58
	66.9544	56	67.0926	57	53.3114	61			62.5878	52	51.1399	135			52.8685	71
	66.9544	60	67.0926	58	53.3114	77			62.5878	81	51.1399	150			52.8685	84
	66.9544	67	67.0926	59	53.3114	99			62.5878	109	51.1399	153			52.8685	85
	66.9544	69	67.0926	60	53.3114	109			62.5878	110	51.178	41			52.8685	86
	66.9544	70	67.0926	61	53.3114	167			62.6354	53	51.178	43			52.8685	87
	66.9544	74	67.0926	67	53.3542	40			62.6354	95	51.178	45			52.8685	109
	66.9544	82	67.0926	69	53.3542	41			62.6354	110	51.178	51			52.8685	116
	66.9544	83	67.0926	70	53.3542	42			62.6354	206	51.178	53			52.8685	126
	66.9544	84	67.0926	71	53.3542	43			62.6973	53	51.178	63			53.0447	56
	66.9544	85	67.0926	73	53.3542	48			62.6973	81	51.178	65			53.0447	70
	66.9544	95	67.0926	74	53.3542	49			62.6973	109	51.178	67			53.0447	81
	66.9544	98	67.0926	81	53.3542	50			62.6973	110	51.178	68			53.0447	83
	66.9544	99	67.0926	82	53.3542	51			62.8163	51	51.178	69			53.0447	98
	66.9544	101	67.0926	83	53.3542	52			62.8163	81	51.178	77			53.0733	41
	66.9544	111	67.0926	84	53.3542	53			62.8163	82	51.178	79			53.0733	43
	66.9544	112	67.0926	85	53.3542	54			62.8163	109	51.178	80			53.0733	55
	66.9544	113	67.0926	86	53.3542	55			62.8163	110	51.178	81			53.0733	56
	66.9544	115	67.0926	87	53.3542	58			62.8592	52	51.178	91			53.0733	67
	66.9544	125	67.0926	88	53.3542	60			62.8592	53	51.178	93			53.0733	69
	66.9544	129	67.0926	94	53.3542	61			62.8592	81	51.178	105			53.0733	70
	66.9544	130	67.0926	96	53.3542	62			62.8592	109	51.178	107			53.0733	81
	66.9544	143	67.0926	97	53.3542	63			62.8592	110	51.178	108			53.0733	83
	66.9544	171	67.0926	98	53.3542	65			62.9497	52	51.178	109			53.0733	84
	66.9544	185	67.0926	99	53.3542	66			62.9497	81	51.178	110			53.0733	96
	66.9544	194	67.0926	100	53.3542	67			62.9497	109	51.178	111			53.0733	128
	66.9544	199	67.0926	101	53.3542	68			62.9497	110	51.178	113			53.1161	56
	66.9544	227	67.0926	102	53.3542	69			62.9878	51	51.178	168			53.1161	69
	66.9544	256	67.0926	110	53.3542	70			62.9878	52	51.178	169			53.1161	83
			67.0926	111	53.3542	71			62.9878	53	51.3113	55			53.1161	84
			67.0926	112	53.3542	77			62.9878	81	51.3113	56			53.2209	55
			67.0926	113	53.3542	79			62.9878	82	51.3113	73			53.2209	56
			67.0926	115	53.3542	80			62.9878	95	51.3113	74			53.2209	62
			67.0926	116	53.3542	81			62.9878	109	51.3113	101			53.2209	67
			67.0926	125	53.3542	82			63.0259	52	51.3113	119			53.2209	83
			67.0926	126	53.3542	93			63.0259	53	51.3113	128			53.2209	84
			67.0926	129	53.3542	94			63.0259	81	51.3685	41			53.2209	93
			67.0926	130	53.3542	95			63.0259	82	51.3685	57			53.2209	94
			67.0926	139	53.3542	96			63.0259	109	51.3685	85			53.2209	96
			67.0926	141	53.3542	97			63.0259	110	51.3685	116			53.2209	111
			67.0926	143	53.3542	98			63.0259	206	51.4685	41			53.2209	124
			67.0926	153	53.3542	99			63.1306	52	51.4685	42			53.2209	178
			67.0926	157	53.3542	108			63.1306	81	51.4685	55			53.2209	264
			67.0926	158	53.3542	109			63.1306	109	51.4685	83			53.2542	55
			67.0926	168	53.3542	110			63.1306	110	51.4685	139			53.2542	56
			67.0926	171	53.3542	123			63.1306	206	51.4685	152			53.2542	62
			67.0926	172	53.3542	124			63.2259	51	51.5542	41			53.2542	77
			67.0926	185	53.3542	125			63.2259	53	51.5542	57			53.2542	83
			67.0926	194	53.3542	126			63.2259	81	51.5542	60			53.2542	84
			67.0926	196	53.3542	127			63.2259	82	51.5542	65			53.2542	93
			67.0926	199	53.3542	128			63.2259	109	51.5542	69			53.2542	96
			67.0926	213	53.3542	149			63.2259	110	51.5542	70			53.2542	110
			67.0926	214	53.4399	50			63.2259	206	51.5542	71			53.2542	111
			67.0926	227	53.4399	51			63.2735	53	51.5542	85			53.2542	124
			67.0926	256	53.4399	52			63.2735	81	51.5542	86			53.2542	147
			67.0926	257	53.4399	81			63.2735	82	51.5542	98			53.2542	264
			67.1116	53	53.4399	97			63.2735	109	51.5542	119			53.278	55
			67.1116	62	53.4399	123			63.2735	110	51.5732	63			53.278	56
			67.1116	68	53.4399	125			63.3068	52	51.5732	91			53.278	62
			67.1116	79	53.4685	66			63.3068	53	51.5732	119			53.278	65
			67.1116	95	53.4685	79			63.3068	81	51.5732	120			53.278	66
			67.1116	107	53.4685	127			63.3068	95	51.8256	41			53.278	67
			67.1116	123	53.4685	149			63.3068	109	51.8256	42			53.278	70
			67.1116	127	54.3399	45			63.3068	110	51.8256	43			53.278	96
			67.1116	138	54.3399	50			63.3068	206	51.8256	45			53.278	110
			67.1116	154	54.3399	52			63.3545	53	51.8256	55			53.278	111
			67.1116	195	54.3399	62			63.3545	82	51.8256	56			53.278	124
			67.1116	228	54.3399	63			63.3545	109	51.8256	57			53.3304	42
					54.3399	64			63.3545	110	51.8256	58			53.3304	49
					54.3399	65			63.3545	206	51.8256	60			53.3304	62
					54.3399	89			63.4211	51	51.8256	61			53.3304	65
					54.3399	90			63.4211	52	51.8256	68			53.3304	66
					54.3399	91			63.4211	53	51.8256	69			53.3304	67
					54.3399	92			63.4211	81	51.8256	73			53.3304	70
					54.3399	97			63.4211	109	51.8256	74			53.3304	77
					54.3399	118			63.4211	110	51.8256	85			53.3304	94
					54.3399	136			63.4592	51	51.8256	86			53.3304	98
					54.3399	137			63.4592	52	51.8256	87			53.3304	122
					55.1542	42			63.4592	53	51.8256	103			53.3733	41
					55.1542	43			63.4592	81	51.8256	104			53.3733	42
					55.1542	44			63.4592	82	52.0542	49			53.3733	43
					55.1542	45			63.4592	110	52.0542	50			53.3733	49
					55.1542	74			63.5211	51	52.0542	51			53.3733	51
					55.1542	102			63.5211	81	52.0542	52			53.3733	54
					55.178	45			63.5211	82	52.0542	74			53.3733	58
					55.178	57			63.5211	109	52.0542	75			53.3733	61
					55.178	74			63.5211	110	52.0542	76			53.3733	62
					55.178	102			63.5211	206	52.0542	77			53.3733	65
									63.5687	51	52.0542	78			53.3733	66
									63.5687	52	52.0542	95			53.3733	67
									63.5687	53	52.0542	101			53.3733	70
									63.5687	81	52.0542	105			53.3733	77
									63.5687	109	52.0542	106			53.3733	80
									63.5687	110	52.0542	112			53.3733	81
									63.7164	53	52.0542	122			53.3733	93
									63.7164	81	52.0542	128			53.3733	96
									63.7164	82	52.0542	129			53.3733	98
									63.7164	95	52.2304	41			53.3733	110
									63.7164	109	52.2304	53			53.3733	127
									63.7545	53	52.2304	65			53.3876	40
									63.7545	82	52.2304	67			53.3876	41
									63.7545	109	52.2304	69			53.3876	42
									63.7545	110	52.2304	77			53.3876	43
									63.7545	123	52.2304	79			53.3876	44
									63.7545	206	52.2304	91			53.3876	45
									63.783	52	52.2304	93			53.3876	48
									63.783	53	52.2304	95			53.3876	49
									63.783	81	52.2304	97			53.3876	50
									63.783	82	52.2304	107			53.3876	51
									63.783	109	52.2304	109			53.3876	52
									63.783	110	52.2304	110			53.3876	53
									63.8211	51	52.2304	111			53.3876	54
									63.8211	52	52.2304	123			53.3876	61
									63.8211	53	52.2304	135			53.3876	62
									63.8211	81	52.2304	137			53.3876	63
									63.8211	82	52.2304	138			53.3876	65
									63.8211	109	52.2304	139			53.3876	66
									63.8211	110	52.2304	168			53.3876	67
									63.8211	206	52.7971	55			53.3876	68
									63.8497	81	52.7971	85			53.3876	69
									63.8497	82	52.7971	92			53.3876	70
									63.8497	109	52.7971	113			53.3876	73
									63.8497	110	53.0876	41			53.3876	74
									63.883	50	53.0876	42			53.3876	77
									63.883	51	53.0876	43			53.3876	80
									63.883	53	53.0876	45			53.3876	81
									63.883	81	53.0876	55			53.3876	82
									63.883	82	53.0876	56			53.3876	93
									63.883	109	53.0876	57			53.3876	94
									63.883	110	53.0876	60			53.3876	95
									63.883	206	53.0876	67			53.3876	96
									63.9545	51	53.0876	69			53.3876	98
									63.9545	53	53.0876	71			53.3876	99
									63.9545	81	53.0876	73			53.3876	108
									63.9545	82	53.0876	74			53.3876	109
									64.0354	51	53.0876	83			53.3876	110
									64.0354	52	53.0876	84			53.3876	123
									64.0354	53	53.0876	85			53.3876	124
									64.0354	82	53.0876	87			53.3876	125
									64.0354	109	53.0876	97			53.3876	126
									64.0735	51	53.0876	98			53.3876	127
									64.0735	52	53.0876	101			53.3876	138
									64.0735	53	53.0876	111			53.5352	41
									64.0735	80	53.0876	115			53.5352	43
									64.0735	81	53.0876	129			53.5352	50
									64.0735	82	53.0876	143			53.5352	51
									64.0735	95	53.0876	157			53.5352	52
									64.0735	109	53.0876	171			53.5352	53
									64.1068	53	53.0876	200			53.5352	69
									64.1068	81	53.2495	40			53.5352	81
									64.1068	109	53.2495	41			53.5352	97
									64.1068	110	53.2495	42			53.5352	123
									64.1592	51	53.2495	43			53.5352	125
									64.1592	53	53.2495	48			53.5352	140
									64.1592	81	53.2495	49			53.5352	141
									64.1592	109	53.2495	50			53.5542	50
									64.1592	110	53.2495	51			53.5542	57
									64.1973	52	53.2495	52			53.5542	80
									64.1973	81	53.2495	53			53.5542	94
									64.1973	82	53.2495	54			53.5638	52
									64.1973	109	53.2495	55			53.5638	53
									64.1973	110	53.2495	61			53.5638	94
									64.2926	51	53.2495	62			53.5638	109
									64.2926	81	53.2495	63			53.5638	123
									64.2926	82	53.2495	65			54.6447	40
									64.2926	95	53.2495	66			54.6447	41
									64.2926	109	53.2495	67			54.6447	42
									64.3497	52	53.2495	68			54.6447	43
									64.3497	81	53.2495	69			54.6447	49
									64.3497	82	53.2495	70			54.6447	50
									64.3497	125	53.2495	71			54.6447	51
									64.3497	206	53.2495	77			54.6447	52
									64.3783	51	53.2495	79			54.6447	53
									64.3783	52	53.2495	80			54.6447	54
									64.3783	53	53.2495	81			54.6447	55
									64.3783	82	53.2495	82			54.6447	65
									64.3783	206	53.2495	94			54.6447	66
									64.4259	52	53.2495	95			54.6447	68
									64.4259	53	53.2495	96			54.6447	69
									64.4259	81	53.2495	97			54.6447	70
									64.4259	82	53.2495	98			54.6447	79
									64.4259	109	53.2495	99			54.6447	80
									64.4259	110	53.2495	108			54.6447	81
									64.4259	206	53.2495	109			54.6447	82
									64.483	53	53.2495	110			54.6447	83
									64.483	69	53.2495	123			54.6447	94
									64.483	79	53.2495	124			54.6447	97
									64.483	82	53.2495	125			54.6447	98
									64.483	95	53.2495	126			54.6447	109
									64.483	123	53.2495	127			54.6447	110
									64.483	125	53.2495	128			54.6447	111
									64.483	206	53.8209	41			54.6447	127
									64.5402	50	53.8209	55			54.6447	128
									64.5402	51	53.8209	67			54.6447	129
									64.5402	81	53.8209	68			55.1543	42
									64.5402	82	54.1018	70			55.1543	43
									64.5402	95	54.1018	96			55.1543	44
									64.5735	52	54.1018	141			55.1543	45
									64.5735	81	54.1018	151			55.1543	53
									64.5735	95	54.278	50			55.1543	57
									64.5735	110	54.278	51			55.1543	71
									64.664	51	54.278	62			55.1543	74
									64.664	52	54.278	63			55.1543	75
									64.664	53	54.278	65			55.1543	102
									64.664	82	54.278	89			67.4354	67
									64.664	109	54.278	91			67.4354	79
									64.664	206	54.278	92			67.4354	95
									64.7021	52	54.278	136			67.4354	108
									64.7021	81	54.5733	91			67.4735	67
									64.7021	82	54.5733	105			67.4735	79
									64.7021	95	54.5733	107			67.4735	80
									64.7021	109	54.5733	119			67.4735	95
									64.7307	50	54.5733	120			67.5782	67
									64.7307	51	54.5733	121			67.5782	77
									64.7307	53	54.5733	122			67.5782	79
									64.7307	81	54.5733	123			67.5782	94
									64.7307	95	54.5733	136			67.5782	108
									64.7307	109	54.5733	161			67.6878	79
									64.7307	110	54.5733	194			67.6878	80
									64.7307	125	55.6733	77			67.6878	94
									64.7592	52	55.6733	78			67.6878	95
									64.7592	53	55.6733	91			67.7544	79
									64.7592	69	55.6733	103			67.7544	80
									64.7592	82	55.6733	104			67.7544	107
									64.7592	109	55.6733	105			67.7544	108
									64.7592	110	55.6733	150			67.7687	67
									64.7735	40	55.9971	41			67.7687	77
									64.7735	51	55.9971	45			67.7687	79
									64.7735	109	55.9971	77			67.7687	91
									64.7735	110	55.9971	79			67.7687	93
									64.7735	123	55.9971	91			67.7687	108
									64.8402	52	55.9971	107			67.8163	67
									64.8402	53	56.0162	45			67.8163	79
									64.8402	81	56.0162	65			67.8163	80
									64.8402	82	56.0162	79			67.8163	93
									64.8402	95	56.0162	80			67.8163	95
									64.8402	109	56.0162	91			67.8163	108
									64.8402	110	56.0162	107			67.8544	79
									64.8878	50	56.0162	108			67.8544	91
									64.8878	52	56.0162	109			67.8544	93
									64.8878	53	56.0162	152			67.8544	95
									64.8878	81	57.9162	56			67.8544	108
									64.8878	82	57.9162	57			67.883	67
									64.8878	95	57.9162	61			67.883	79
									64.8878	109	57.9162	70			67.883	91
									64.8878	110	57.9448	41			67.883	93
									64.8878	123	57.9448	42			67.9401	67
									64.9354	50	57.9448	43			67.9401	79
									64.9354	81	57.9448	55			67.9401	91
									64.9354	82	57.9448	60			67.9401	95
									64.9354	95	57.9448	61			67.983	78
									64.9497	53	57.9448	71			67.983	93
									64.9497	109	57.9448	73			67.983	94
									64.9497	110	57.9448	83			67.983	108
									64.9497	206	57.9448	84
									65.0116	81	57.9448	129
									65.0116	82	57.9448	185
									65.0116	95	57.9448	228
									65.0116	110	57.959	51
									65.0116	125	57.959	57
									65.0116	206	57.959	83
									65.0688	50	57.959	129
									65.0688	51	57.959	228
									65.0688	53	66.5211	56
									65.0688	81	66.5211	70
									65.0688	82	66.5211	82
									65.0688	95	66.5211	98
									65.0688	109	66.5211	102
									65.0688	110	66.5211	130
									65.0688	206	66.5211	214
									65.1164	52	66.5401	67
									65.1164	53	66.5401	70
									65.1164	81	66.5401	101
									65.1164	82	66.5401	129
									65.1164	95	66.5401	214
									65.1164	109	66.6115	42
									65.1164	110	66.6115	56
									65.1164	206	66.6115	68
									65.1688	50	66.6115	69
									65.1688	51	66.6115	70
									65.1688	52	66.6115	74
									65.1688	53	66.6115	82
									65.1688	69	66.6115	98
									65.1688	79	66.6115	101
									65.1688	81	66.6115	102
									65.1688	109	66.6115	129
									65.1688	110	66.6115	130
									65.1688	125	66.6115	185
									65.1688	206	66.6115	213
									65.2831	52	66.6115	214
									65.2831	53	66.6115	257
									65.2831	81	66.6449	42
									65.2831	82	66.6449	61
									65.2831	109	66.6449	67
									65.2831	110	66.6449	69
									65.2831	206	66.6449	70
									65.3212	51	66.6449	74
									65.3212	52	66.6449	98
									65.3212	53	66.6449	101
									65.3212	79	66.6449	115
									65.3212	80	66.6449	129
									65.3212	81	66.6449	185
									65.3212	82	66.6449	213
									65.3212	95	66.6449	257
									65.3212	109	66.6735	42
									65.3212	110	66.6735	56
									65.3212	206	66.6735	61
									65.3688	50	66.6735	67
									65.3688	52	66.6735	69
									65.3688	53	66.6735	70
									65.3688	79	66.6735	93
									65.3688	81	66.6735	98
									65.3688	95	66.6735	101
									65.3688	109	66.6735	111
									65.3688	110	66.6735	115
									65.3688	206	66.6735	129
									65.4069	50	66.6735	185
									65.4069	51	66.6735	186
									65.4069	52	66.6735	213
									65.4069	53	66.6735	214
									65.4069	81	66.6735	257
									65.4069	95	66.7068	43
									65.4069	109	66.7068	56
									65.4069	110	66.7068	61
									65.4069	125	66.7068	67
									65.4593	41	66.7068	69
									65.4593	52	66.7068	74
									65.4593	53	66.7068	82
									65.4593	80	66.7068	84
									65.4593	81	66.7068	111
									65.4593	109	66.7068	112
									65.4593	110	66.7068	115
									65.4593	206	66.7068	130
									65.5164	51	66.7068	158
									65.5164	53	66.7068	213
									65.5164	81	66.7306	41
									65.5164	109	66.7306	42
									65.5735	51	66.7306	43
									65.5735	52	66.7306	55
									65.5735	53	66.7306	56
									65.5735	81	66.7306	60
									65.5735	82	66.7306	61
									65.5735	109	66.7306	68
									65.5735	110	66.7306	69
									65.5735	125	66.7306	71
									65.5974	51	66.7306	73
									65.5974	52	66.7306	83
									65.5974	53	66.7306	87
									65.5974	81	66.7306	97
									65.5974	82	66.7306	98
									65.5974	95	66.7306	129
									65.5974	109	66.7306	143
									65.5974	110	66.7306	157
									65.5974	123	66.7306	185
									65.5974	125	66.7306	213
									65.5974	206	66.7306	227
									65.645	52	66.7401	61
									65.645	81	66.7401	67
									65.645	109	66.7401	70
									65.645	110	66.7401	71
									65.645	206	66.7401	72
									65.6735	51	66.7401	74
									65.6735	52	66.7401	82
									65.6735	53	66.7401	84
									65.6735	81	66.7401	88
									65.6735	82	66.7401	98
									65.6735	95	66.7401	101
									65.6735	109	66.7401	102
									65.6735	110	66.7401	110
									65.7021	53	66.7401	111
									65.7021	69	66.7401	115
									65.7021	82	66.7401	130
									65.7021	95	66.7401	141
									65.7021	109	66.7401	143
									65.7021	110	66.7401	157
									65.7021	125	66.7401	185
									65.7021	206	66.7401	186
									65.7212	51	66.7401	214
									65.7212	52	66.7401	257
									65.7212	81	66.7592	93
									65.7212	82	66.7592	112
									65.764	52	66.7592	125
									65.764	53	66.7592	200
									65.764	80	68.3973	54
									65.764	81	68.3973	83
									65.764	82	68.3973	97
									65.764	95	68.3973	110
									65.764	109	68.3973	111
									65.764	110	68.3973	236
									65.764	125	68.4259	41
									65.7783	41	68.4259	54
									65.7783	52	68.4259	67
									65.7783	54	68.4259	69
									65.7783	69	68.4259	73
									65.7783	79	68.4259	82
									65.7783	95	68.4259	83
									65.7783	109	68.4259	84
									65.7783	125	68.4259	96
									65.7783	206	68.4259	97
									65.8164	40	68.4259	236
									65.8164	42	68.464	55
									65.8164	83	68.464	67
									65.8164	108	68.464	83
									65.8164	119	68.464	96
									65.8164	124	68.464	236
									66.4974	57	68.4973	41
									66.4974	61	68.4973	43
									66.4974	69	68.4973	53
									66.4974	73	68.4973	54
									66.4974	85	68.4973	55
									66.4974	87	68.4973	67
									66.4974	143	68.4973	69
									66.5212	57	68.4973	73
									66.5212	60	68.4973	81
									66.5212	61	68.4973	82
									66.5212	69	68.4973	83
									66.5212	71	68.4973	84
									66.5212	74	68.4973	96
									66.5212	87	68.4973	97
									66.5212	115	68.4973	98
									66.5212	129	68.4973	110
									66.5545	55	68.4973	111
									66.5545	57	68.4973	236
									66.5545	60
									66.5545	61
									66.5545	69
									66.5545	70
									66.5545	71
									66.5545	73
									66.5545	101
									66.5545	115
									66.5545	129
									66.5545	157
									66.5545	171
									66.5545	199
									66.5545	213
									66.5545	227
									66.5783	41
									66.5783	60
									66.5783	69
									66.5783	73
									66.5783	83
									66.5783	157
									66.5783	171
									66.6069	41
									66.6069	55
									66.6069	69
									66.6069	71
									66.6069	129
									66.6069	171
									66.6212	57
									66.6212	60
									66.6212	61
									66.6212	83
									66.6212	85
									66.6212	87
									66.6212	101
									66.6212	157
									66.6212	213
									66.6545	70
									66.6545	74
									66.6545	115
									66.6545	227
